# Supplementary material for: Group-based trajectory models of integrated vaccine delivery and equity in low- and middle-income countries
Source: Int J Equity Health. 2024 Jan 9;23:5. doi: 10.1186/s12939-023-02088-x (PMC10775446; doi:10.1186/s12939-023-02088-x)
Supplement: Supplementary file 1 — Additional file 1. [file 12939_2023_2088_MOESM1_ESM.csv]

Country	Year	region	income	alpha3	q1coverage	q2coverage	q3coverage	q4coverage	q5coverage	geoequity	sii	dtp3	mcv1	anc1	pab	femeduc	polstability	goveffect	corrupt	gii	oopexp	govexp	exthlth	land	lingfrac	distance
Afghanistan	2003	South Asia	Low	AFG	.	.	.	.	.	.		41	39	16.1	62	.	-2.2	-1.08	-1.35	.	86	6	5	652860	0.6141	81.6
Afghanistan	2004	South Asia	Low	AFG	.	.	.	.	.	8		50	48	.	95	.	-2.3	-0.89	-1.35	.	85	5	9	652860	0.6141	81.6
Afghanistan	2005	South Asia	Low	AFG	.	.	.	.	.	10		58	50	.	96	.	-2.07	-1.21	-1.44	0.745	79	5	15	652860	0.6141	81.6
Afghanistan	2006	South Asia	Low	AFG	.	.	.	.	.	.		58	53	.	95	.	-2.22	-1.43	-1.43	.	77	5	20	652860	0.6141	81.6
Afghanistan	2007	South Asia	Low	AFG	.	.	.	.	.	14		63	55	.	84	.	-2.41	-1.4	-1.59	.	78	6	17	652860	0.6141	81.6
Afghanistan	2008	South Asia	Low	AFG	.	.	.	.	.	42		64	59	36	83	.	-2.69	-1.5	-1.64	.	75	8	23	652860	0.6141	81.6
Afghanistan	2009	South Asia	Low	AFG	.	.	.	.	.	43		63	60	.	89	.	-2.71	-1.48	-1.53	.	73	8	31	652860	0.6141	81.6
Afghanistan	2010	South Asia	Low	AFG	.	.	.	.	.	49		66	62	59.6	79	.	-2.58	-1.45	-1.64	0.751	79	8	21	652860	0.6141	81.6
Afghanistan	2011	South Asia	Low	AFG	43.7	55.6	52.2	59.7	68.1	52	0.167	68	64	47.9	60	.	-2.5	-1.45	-1.58	0.743	73	8	29	652860	0.6141	81.6
Afghanistan	2012	South Asia	Low	AFG	.	.	.	.	.	52		67	59	51.2	60	.	-2.42	-1.36	-1.42	0.734	74	6	30	652860	0.6141	81.6
Afghanistan	2013	South Asia	Low	AFG	.	.	.	.	.	59		64	57	.	65	.	-2.52	-1.38	-1.44	0.724	72	8	37	652860	0.6141	81.6
Afghanistan	2014	South Asia	Low	AFG	.	.	.	.	.	62		62	60	63.2	70	.	-2.41	-1.33	-1.35	0.714	73	9	40	652860	0.6141	81.6
Afghanistan	2015	South Asia	Low	AFG	56.7	56.8	53.7	65	69.3	55	0.011	64	62	58.6	70	.	-2.57	-1.32	-1.34	0.702	78	10	31	652860	0.6141	81.6
Afghanistan	2016	South Asia	Low	AFG	.	.	.	.	.	37		66	64	.	70	63.60406876	-2.67	-1.23	-1.53	0.69	76	11	40	652860	0.6141	81.6
Afghanistan	2017	South Asia	Low	AFG	.	.	.	.	.	57		66	67	.	70	66.68888092	-2.8	-1.33	-1.52	0.673	75	12	44	652860	0.6141	81.6
Afghanistan	2018	South Asia	Low	AFG	.	.	.	.	.	60		72	71	65.2	68	67.12930298	-2.75	-1.46	-1.5	.	78	10	31	652860	0.6141	81.6
Afghanistan	2019	South Asia	Low	AFG	.	.	.	.	.	44		72	64	.	68	.	-2.65	-1.46	-1.4	0.655	.	.	.	652860	0.6141	81.6
Albania	2003	Europe & Central Asia	Upper-middle	ALB	.	.	.	.	.	.		97	93	.	81	95.33894348	-0.31	-0.54	-0.81	.	54	130	28	27400	0.0399	46.3
Albania	2004	Europe & Central Asia	Upper-middle	ALB	.	.	.	.	.	.		97	96	.	85	94.21140289	-0.43	-0.42	-0.7	.	53	149	20	27400	0.0399	46.3
Albania	2005	Europe & Central Asia	Upper-middle	ALB	.	.	.	.	.	.		98	97	97.1	86	.	-0.51	-0.66	-0.79	0.306	53	153	20	27400	0.0399	46.3
Albania	2006	Europe & Central Asia	Upper-middle	ALB	.	.	.	.	.	11		97	95	.	87	.	-0.51	-0.52	-0.8	.	51	164	23	27400	0.0399	46.3
Albania	2007	Europe & Central Asia	Upper-middle	ALB	.	.	.	.	.	11		98	97	.	87	97.45506287	-0.2	-0.41	-0.69	.	56	173	25	27400	0.0399	46.3
Albania	2008	Europe & Central Asia	Upper-middle	ALB	.	.	.	.	.	100		99	98	.	87	92.8181076	-0.03	-0.36	-0.59	.	53	183	11	27400	0.0399	46.3
Albania	2009	Europe & Central Asia	Upper-middle	ALB	91.3	91.5	89.7	86.9	94.7	100	0.011	98	97	97.3	87	91.45610046	-0.05	-0.26	-0.54	.	47	203	8	27400	0.0399	46.3
Albania	2010	Europe & Central Asia	Upper-middle	ALB	.	.	.	.	.	100		99	99	.	87	88.61092377	-0.19	-0.28	-0.53	0.242	47	226	11	27400	0.0399	46.3
Albania	2011	Europe & Central Asia	Upper-middle	ALB	.	.	.	.	.	100		99	99	.	87	94.35333252	-0.28	-0.21	-0.68	0.249	50	240	5	27400	0.0399	46.3
Albania	2012	Europe & Central Asia	Upper-middle	ALB	.	.	.	.	.	100		99	98	.	87	99.58724213	-0.14	-0.27	-0.73	0.23	50	257	5	27400	0.0399	46.3
Albania	2013	Europe & Central Asia	Upper-middle	ALB	.	.	.	.	.	100		99	99	.	87	88.68978882	0.09	-0.32	-0.7	0.221	51	272	7	27400	0.0399	46.3
Albania	2014	Europe & Central Asia	Upper-middle	ALB	.	.	.	.	.	100		98	98	.	92	103.7311478	0.49	-0.09	-0.55	0.217	52	291	4	27400	0.0399	46.3
Albania	2015	Europe & Central Asia	Upper-middle	ALB	.	.	.	.	.	.		99	97	.	92	100.3887177	0.35	0.01	-0.48	0.207	43	317	5	27400	0.0399	46.3
Albania	2016	Europe & Central Asia	Upper-middle	ALB	.	.	.	.	.	97		98	96	.	92	102.2976532	0.34	0.01	-0.41	0.205	42	332	7	27400	0.0399	46.3
Albania	2017	Europe & Central Asia	Upper-middle	ALB	.	.	.	.	.	97		99	96	.	95	103.6332321	0.38	0.08	-0.42	0.187	44	344	13	27400	0.0399	46.3
Albania	2018	Europe & Central Asia	Upper-middle	ALB	85.2	76.6	84.2	82.6	62	97	-0.202	99	94	88.4	95	104.6567688	0.38	0.11	-0.52	0.186	45	377	9	27400	0.0399	46.3
Albania	2019	Europe & Central Asia	Upper-middle	ALB	.	.	.	.	.	97		99	95	.	96	104.5204315	0.12	-0.06	-0.53	0.181	.	.	.	27400	0.0399	46.3
Angola	2003	Sub-Saharan Africa	Lower-middle	AGO	.	.	.	.	.	.		46	44	.	71	.	-1.01	-1.16	-1.32	.	49	53	1	1246700	0.787	47.1
Angola	2004	Sub-Saharan Africa	Lower-middle	AGO	.	.	.	.	.	3		47	43	.	73	.	-1.06	-1.31	-1.31	.	47	67	3	1246700	0.787	47.1
Angola	2005	Sub-Saharan Africa	Lower-middle	AGO	.	.	.	.	.	3		47	21	.	75	.	-0.89	-1.14	-1.3	0.372	42	58	4	1246700	0.787	47.1
Angola	2006	Sub-Saharan Africa	Lower-middle	AGO	.	.	.	.	.	6		44	21	.	77	.	-0.54	-1.37	-1.22	.	31	73	8	1246700	0.787	47.1
Angola	2007	Sub-Saharan Africa	Lower-middle	AGO	.	.	.	.	.	6		48	58	79.8	78	.	-0.67	-1.21	-1.29	.	28	98	5	1246700	0.787	47.1
Angola	2008	Sub-Saharan Africa	Lower-middle	AGO	.	.	.	.	.	43		49	48	.	79	34.63103867	-0.36	-1.06	-1.28	.	22	133	5	1246700	0.787	47.1
Angola	2009	Sub-Saharan Africa	Lower-middle	AGO	.	.	.	.	.	43		50	46	.	88	34.35042953	-0.35	-0.96	-1.4	.	16	158	9	1246700	0.787	47.1
Angola	2010	Sub-Saharan Africa	Lower-middle	AGO	.	.	.	.	.	60		51	62	.	75	33.91703033	-0.23	-1.12	-1.33	0.358	19	104	5	1246700	0.787	47.1
Angola	2011	Sub-Saharan Africa	Lower-middle	AGO	.	.	.	.	.	55		52	57	.	70	33.54656982	-0.37	-1.15	-1.34	0.354	18	109	5	1246700	0.787	47.1
Angola	2012	Sub-Saharan Africa	Lower-middle	AGO	.	.	.	.	.	70		53	65	.	72	.	-0.39	-0.99	-1.27	0.351	18	106	4	1246700	0.787	47.1
Angola	2013	Sub-Saharan Africa	Lower-middle	AGO	.	.	.	.	.	76		54	59	.	75	.	-0.39	-1.22	-1.31	0.348	21	118	5	1246700	0.787	47.1
Angola	2014	Sub-Saharan Africa	Lower-middle	AGO	.	.	.	.	.	52		55	56	.	78	.	-0.33	-1.12	-1.44	0.345	27	95	6	1246700	0.787	47.1
Angola	2015	Sub-Saharan Africa	Lower-middle	AGO	.	.	.	.	.	51		59	51	.	78	.	-0.5	-1	-1.39	.	34	88	5	1246700	0.787	47.1
Angola	2016	Sub-Saharan Africa	Lower-middle	AGO	31.7	42.6	63.4	71.9	85.5	39	0.6845	59	45	81.6	78	.	-0.32	-1.04	-1.44	0.338	35	81	7	1246700	0.787	47.1
Angola	2017	Sub-Saharan Africa	Lower-middle	AGO	.	.	.	.	.	40		56	42	.	78	.	-0.33	-1.03	-1.41	0.332	34	86	6	1246700	0.787	47.1
Angola	2018	Sub-Saharan Africa	Lower-middle	AGO	.	.	.	.	.	48		63	50	.	78	.	-0.32	-1.05	-1.14	0.328	37	69	5	1246700	0.787	47.1
Angola	2019	Sub-Saharan Africa	Lower-middle	AGO	.	.	.	.	.	47		57	51	.	70	.	-0.31	-1.12	-1.05	0.328	.	.	.	1246700	0.787	47.1
Armenia	2003	Europe & Central Asia	Upper-middle	ARM	.	.	.	.	.	.		94	94	.	.	89.72151184	0.24	-0.16	-0.57	.	76	43	13	28470	0.1291	60.1
Armenia	2004	Europe & Central Asia	Upper-middle	ARM	.	.	.	.	.	36		91	92	.	.	99.18153381	-0.12	-0.09	-0.61	.	72	52	13	28470	0.1291	60.1
Armenia	2005	Europe & Central Asia	Upper-middle	ARM	71.6	74.2	86.5	71.1	60.7	27	0.02	90	94	93	.	93.23461914	-0.07	-0.14	-0.67	0.118	63	71	33	28470	0.1291	60.1
Armenia	2006	Europe & Central Asia	Upper-middle	ARM	.	.	.	.	.	24		87	92	.	.	94.9655304	-0.26	-0.25	-0.67	.	61	89	38	28470	0.1291	60.1
Armenia	2007	Europe & Central Asia	Upper-middle	ARM	.	.	.	.	.	27		88	92	.	.	103.4857712	0.15	-0.38	-0.74	.	58	107	44	28470	0.1291	60.1
Armenia	2008	Europe & Central Asia	Upper-middle	ARM	.	.	.	.	.	100		89	94	.	.	106.8225632	-0.01	-0.17	-0.71	.	71	108	28	28470	0.1291	60.1
Armenia	2009	Europe & Central Asia	Upper-middle	ARM	.	.	.	.	.	100		93	96	.	.	.	0.23	-0.03	-0.62	.	74	115	25	28470	0.1291	60.1
Armenia	2010	Europe & Central Asia	Upper-middle	ARM	93	82.9	90	91.7	90.6	100	0.02	94	97	99.1	.	96.4732666	0.07	-0.18	-0.7	0.111	78	111	23	28470	0.1291	60.1
Armenia	2011	Europe & Central Asia	Upper-middle	ARM	.	.	.	.	.	100		95	97	.	.	95.53209686	-0.06	-0.13	-0.66	0.106	78	117	21	28470	0.1291	60.1
Armenia	2012	Europe & Central Asia	Upper-middle	ARM	.	.	.	.	.	100		95	97	.	.	95.65740967	0.15	-0.04	-0.59	0.102	79	121	21	28470	0.1291	60.1
Armenia	2013	Europe & Central Asia	Upper-middle	ARM	.	.	.	.	.	100		95	97	.	.	.	0.11	0.07	-0.53	0.093	83	110	17	28470	0.1291	60.1
Armenia	2014	Europe & Central Asia	Upper-middle	ARM	.	.	.	.	.	100		93	97	.	.	96.51783752	-0.3	-0.2	-0.52	0.09	82	127	13	28470	0.1291	60.1
Armenia	2015	Europe & Central Asia	Upper-middle	ARM	.	.	.	.	.	100		94	97	.	.	95.76216125	-0.25	-0.16	-0.53	0.089	82	141	10	28470	0.1291	60.1
Armenia	2016	Europe & Central Asia	Upper-middle	ARM	.	.	.	.	.	98		94	97	99.6	.	91.6685791	-0.66	-0.16	-0.57	0.087	81	144	16	28470	0.1291	60.1
Armenia	2017	Europe & Central Asia	Upper-middle	ARM	.	.	.	.	.	100		94	96	.	.	92.53565979	-0.62	-0.1	-0.56	0.079	84	132	13	28470	0.1291	60.1
Armenia	2018	Europe & Central Asia	Upper-middle	ARM	.	.	.	.	.	100		92	95	.	.	89.51941681	-0.44	-0.02	-0.35	0.076	84	128	13	28470	0.1291	60.1
Armenia	2019	Europe & Central Asia	Upper-middle	ARM	.	.	.	.	.	100		92	95	.	.	92.99519348	-0.51	-0.07	-0.18	0.069	.	.	.	28470	0.1291	60.1
Azerbaijan	2003	Europe & Central Asia	Upper-middle	AZE	.	.	.	.	.	.		77	67	.	.	90.24809265	-0.95	-0.77	-1.01	.	69	39	4	82652	0.2054	67.2
Azerbaijan	2004	Europe & Central Asia	Upper-middle	AZE	.	.	.	.	.	9		77	67	.	.	94.85749817	-1.06	-0.74	-1.16	.	66	47	3	82672	0.2054	67.2
Azerbaijan	2005	Europe & Central Asia	Upper-middle	AZE	.	.	.	.	.	20		75	67	.	.	89.6128006	-1.13	-0.73	-1.04	0.321	59	66	1	82660	0.2054	67.2
Azerbaijan	2006	Europe & Central Asia	Upper-middle	AZE	52.6	48.5	54	46.5	78.7	6	0.251	78	69	76.9	.	90.931427	-1.09	-0.65	-1.09	.	56	85	3	82637	0.2054	67.2
Azerbaijan	2007	Europe & Central Asia	Upper-middle	AZE	.	.	.	.	.	3		79	75	.	.	98.49185181	-0.63	-0.79	-1.12	.	53	114	4	82629	0.2054	67.2
Azerbaijan	2008	Europe & Central Asia	Upper-middle	AZE	.	.	.	.	.	97		81	79	.	.	89.71559906	-0.33	-0.77	-1.15	.	54	121	3	82627	0.2054	67.2
Azerbaijan	2009	Europe & Central Asia	Upper-middle	AZE	.	.	.	.	.	100		81	85	.	.	91.42843628	-0.28	-0.66	-1.19	.	56	172	5	82622	0.2054	67.2
Azerbaijan	2010	Europe & Central Asia	Upper-middle	AZE	.	.	.	.	.	100		81	89	.	.	88.97885132	-0.24	-0.81	-1.24	0.247	58	161	6	82656	0.2054	67.2
Azerbaijan	2011	Europe & Central Asia	Upper-middle	AZE	.	.	.	.	.	97		87	92	91.7	.	92.18356323	-0.53	-0.77	-1.18	0.221	60	150	5	82658	0.2054	67.2
Azerbaijan	2012	Europe & Central Asia	Upper-middle	AZE	.	.	.	.	.	97		89	94	.	.	91.59458923	-0.72	-0.78	-1.13	0.234	61	181	9	82658	0.2054	67.2
Azerbaijan	2013	Europe & Central Asia	Upper-middle	AZE	.	.	.	.	.	98		93	98	.	.	86.54667664	-0.41	-0.48	-0.97	0.23	64	184	4	82659	0.2054	67.2
Azerbaijan	2014	Europe & Central Asia	Upper-middle	AZE	.	.	.	.	.	100		94	98	.	.	97.61051941	-0.56	-0.36	-1.02	0.226	66	202	6	82663	0.2054	67.2
Azerbaijan	2015	Europe & Central Asia	Upper-middle	AZE	.	.	.	.	.	100		96	98	.	.	101.6183319	-0.73	-0.26	-0.93	0.236	67	235	6	82663	0.2054	67.2
Azerbaijan	2016	Europe & Central Asia	Upper-middle	AZE	.	.	.	.	.	100		97	98	.	.	109.7202072	-0.8	-0.17	-0.84	0.235	71	203	4	82670	0.2054	67.2
Azerbaijan	2017	Europe & Central Asia	Upper-middle	AZE	.	.	.	.	.	98		95	98	.	.	107.6183777	-0.75	-0.17	-0.89	0.231	73	176	4	82662	0.2054	67.2
Azerbaijan	2018	Europe & Central Asia	Upper-middle	AZE	.	.	.	.	.	97		95	96	.	.	100.6412125	-0.7	-0.1	-0.83	0.213	73	168	4	82654	0.2054	67.2
Azerbaijan	2019	Europe & Central Asia	Upper-middle	AZE	.	.	.	.	.	100		94	98	.	.	100.3731613	-0.68	-0.14	-0.87	0.212	.	.	.	82654	0.2054	67.2
Bangladesh	2003	South Asia	Lower-middle	BGD	.	.	.	.	.	.		87	76	.	89	.	-1.12	-0.73	-1.44	.	62	9	3	130170	0.0925	48.7
Bangladesh	2004	South Asia	Lower-middle	BGD	59.5	85.7	88.8	91	90.5	27	0.3364999	99	81	48.7	89	.	-1.36	-0.82	-1.5	.	63	9	4	130170	0.0925	48.7
Bangladesh	2005	South Asia	Lower-middle	BGD	.	.	.	.	.	23		93	88	.	89	68.86966705	-1.86	-0.91	-1.39	.	65	10	4	130170	0.0925	48.7
Bangladesh	2006	South Asia	Lower-middle	BGD	82.7	84	87.6	91.9	93.8	22	0.1505	94	83	47.7	92	.	-1.51	-0.82	-1.43	.	65	11	4	130170	0.0925	48.7
Bangladesh	2007	South Asia	Lower-middle	BGD	80.2	77	80.1	89.5	89.2	13	0.1525	94	89	51.7	91	.	-1.54	-0.7	-1.06	.	66	12	4	130170	0.0925	48.7
Bangladesh	2008	South Asia	Lower-middle	BGD	.	.	.	.	.	80		96	92	.	91	61.98920822	-1.51	-0.73	-1.03	.	67	12	5	130170	0.0925	48.7
Bangladesh	2009	South Asia	Lower-middle	BGD	.	.	.	.	.	83		97	93	.	93	68.49994659	-1.54	-0.79	-1.07	.	67	12	6	130170	0.0925	48.7
Bangladesh	2010	South Asia	Lower-middle	BGD	.	.	.	.	.	80		94	88	52.8	93	71.76451874	-1.43	-0.74	-1.06	0.15	67	14	6	130170	0.0925	48.7
Bangladesh	2011	South Asia	Lower-middle	BGD	79.2	87.5	88.1	90.4	93.6	80	0.1585	96	93	54.6	94	.	-1.4	-0.76	-1.09	0.149	67	15	6	130170	0.0925	48.7
Bangladesh	2012	South Asia	Lower-middle	BGD	.	.	.	.	.	100		94	88	.	94	.	-1.38	-0.8	-0.85	0.154	67	16	7	130170	0.0925	48.7
Bangladesh	2013	South Asia	Lower-middle	BGD	.	.	.	.	.	97		96	91	58.7	94	.	-1.63	-0.79	-0.89	0.153	69	16	8	130170	0.0925	48.7
Bangladesh	2014	South Asia	Lower-middle	BGD	73.4	85.7	88.8	91	93.9	98	0.2315	97	94	63.9	96	.	-0.9	-0.77	-0.89	0.153	70	16	7	130170	0.0925	48.7
Bangladesh	2015	South Asia	Lower-middle	BGD	.	.	.	.	.	100		98	97	.	97	.	-1.21	-0.72	-0.81	0.153	72	16	7	130170	0.0925	48.7
Bangladesh	2016	South Asia	Lower-middle	BGD	.	.	.	.	.	100		98	97	.	97	.	-1.26	-0.68	-0.86	0.138	73	15	7	130170	0.0925	48.7
Bangladesh	2017	South Asia	Lower-middle	BGD	.	.	.	.	.	100		98	97	.	98	.	-1.26	-0.73	-0.83	0.134	74	16	7	130170	0.0925	48.7
Bangladesh	2018	South Asia	Lower-middle	BGD	88.8	88.9	91.9	90.1	95.5	100	0.073	98	97	81.9	98	.	-0.99	-0.75	-0.91	0.128	74	19	7	130170	0.0925	48.7
Bangladesh	2019	South Asia	Lower-middle	BGD	.	.	.	.	.	98		98	97	75.2	98	.	-0.92	-0.74	-0.99	0.118	.	.	.	130170	0.0925	48.7
Benin	2003	Sub-Saharan Africa	Lower-middle	BEN	.	.	.	.	.	.		73	65	.	84	35.17987823	0.68	-0.28	-0.48	.	53	13	12	112760	0.7905	27.4
Benin	2004	Sub-Saharan Africa	Lower-middle	BEN	.	.	.	.	.	27		72	63	.	93	40.43289948	0.27	-0.36	-0.46	.	51	15	13	112760	0.7905	27.4
Benin	2005	Sub-Saharan Africa	Lower-middle	BEN	.	.	.	.	.	27		70	61	.	95	.	0.45	-0.66	-0.85	0.55	51	14	13	112760	0.7905	27.4
Benin	2006	Sub-Saharan Africa	Lower-middle	BEN	48.2	48.5	54	46.5	76.4	35	0.272	74	66	84.1	95	.	0.55	-0.61	-0.59	.	51	16	13	112760	0.7905	27.4
Benin	2007	Sub-Saharan Africa	Lower-middle	BEN	.	.	.	.	.	30		82	70	.	93	.	0.39	-0.53	-0.46	.	49	14	17	112760	0.7905	27.4
Benin	2008	Sub-Saharan Africa	Lower-middle	BEN	.	.	.	.	.	82		75	66	.	92	53.49988937	0.37	-0.46	-0.5	.	47	14	17	112760	0.7905	27.4
Benin	2009	Sub-Saharan Africa	Lower-middle	BEN	.	.	.	.	.	91		79	71	.	92	.	0.4	-0.58	-0.62	.	46	18	15	112760	0.7905	27.4
Benin	2010	Sub-Saharan Africa	Lower-middle	BEN	.	.	.	.	.	87		76	68	.	92	58.19506836	0.26	-0.59	-0.66	0.491	45	18	19	112760	0.7905	27.4
Benin	2011	Sub-Saharan Africa	Lower-middle	BEN	.	.	.	.	.	75		75	70	.	92	64.07581329	0.32	-0.55	-0.59	0.487	44	20	20	112760	0.7905	27.4
Benin	2012	Sub-Saharan Africa	Lower-middle	BEN	53.7	62.7	71.9	76.7	84.7	92	0.38	80	74	83.5	93	65.53871155	0.36	-0.52	-0.86	0.483	37	19	32	112760	0.7905	27.4
Benin	2013	Sub-Saharan Africa	Lower-middle	BEN	.	.	.	.	.	69		77	68	.	93	71.55158997	0.3	-0.49	-0.74	0.477	42	21	20	112760	0.7905	27.4
Benin	2014	Sub-Saharan Africa	Lower-middle	BEN	56	64.9	64.9	69.3	87.4	57	0.336	74	65	82.8	93	73.55081177	0.03	-0.46	-0.67	0.44	44	17	22	112760	0.7905	27.4
Benin	2015	Sub-Saharan Africa	Lower-middle	BEN	.	.	.	.	.	88		74	67	.	85	76.10626221	-0.01	-0.62	-0.55	0.44	40	17	29	112760	0.7905	27.4
Benin	2016	Sub-Saharan Africa	Lower-middle	BEN	.	.	.	.	.	90		76	68	.	85	76.03179932	0	-0.56	-0.51	0.431	43	17	25	112760	0.7905	27.4
Benin	2017	Sub-Saharan Africa	Lower-middle	BEN	.	.	.	.	.	96		76	68	.	85	.	0.03	-0.65	-0.56	0.424	44	25	16	112760	0.7905	27.4
Benin	2018	Sub-Saharan Africa	Lower-middle	BEN	52.9	61.9	73.2	72.2	79.9	94	0.3215	76	68	83.2	85	.	-0.13	-0.57	-0.39	0.419	45	16	25	112760	0.7905	27.4
Benin	2019	Sub-Saharan Africa	Lower-middle	BEN	.	.	.	.	.	100		76	68	.	81	61.15882111	-0.35	-0.44	-0.32	0.417	.	.	.	112760	0.7905	27.4
Bhutan	2003	South Asia	Lower-middle	BTN	.	.	.	.	.	.		95	88	.	87	.	0.92	0.49	1.09	.	19	92	15	39800	0.6056	90.4
Bhutan	2004	South Asia	Lower-middle	BTN	.	.	.	.	.	55		89	87	.	86	.	1.17	0.02	0.8	.	16	106	28	38117	0.6056	90.4
Bhutan	2005	South Asia	Lower-middle	BTN	.	.	.	.	.	5		95	93	.	85	.	1.28	0.32	0.82	.	17	99	29	38117	0.6056	90.4
Bhutan	2006	South Asia	Lower-middle	BTN	.	.	.	.	.	10		95	90	.	85	71.235672	1.26	0.24	0.82	.	15	100	52	38117	0.6056	90.4
Bhutan	2007	South Asia	Lower-middle	BTN	.	.	.	.	.	10		95	95	88	84	.	0.57	0.3	0.88	.	14	126	41	38117	0.6056	90.4
Bhutan	2008	South Asia	Lower-middle	BTN	.	.	.	.	.	95		96	99	.	89	81.61457825	0.72	0.28	0.86	.	15	122	26	38117	0.6056	90.4
Bhutan	2009	South Asia	Lower-middle	BTN	.	.	.	.	.	90		93	94	.	89	84.72789764	0.8	0.49	0.91	.	17	144	18	38117	0.6056	90.4
Bhutan	2010	South Asia	Lower-middle	BTN	.	.	.	.	.	90		91	95	97.3	89	93.03720856	0.74	0.58	0.91	0.228	16	154	24	38117	0.6056	90.4
Bhutan	2011	South Asia	Lower-middle	BTN	.	.	.	.	.	95		95	95	.	89	91.89042664	0.83	0.63	0.84	0.201	16	162	21	38117	0.6056	90.4
Bhutan	2012	South Asia	Lower-middle	BTN	.	.	.	.	.	95		97	95	97.9	89	101.0052338	0.78	0.51	0.94	0.193	21	177	22	38117	0.6056	90.4
Bhutan	2013	South Asia	Lower-middle	BTN	.	.	.	.	.	95		97	94	.	83	98.83981323	0.78	0.4	0.9	0.183	20	190	27	38117	0.6056	90.4
Bhutan	2014	South Asia	Lower-middle	BTN	.	.	.	.	.	100		99	97	.	83	101.9738693	1.07	0.26	1.28	.	21	188	24	38117	0.6056	90.4
Bhutan	2015	South Asia	Lower-middle	BTN	.	.	.	.	.	.		99	97	.	89	.	0.97	0.41	1.02	0.168	20	231	16	38117	0.6056	90.4
Bhutan	2016	South Asia	Lower-middle	BTN	.	.	.	.	.	95		98	97	.	89	105.9708023	1.12	0.5	1.13	0.167	20	234	15	38144	0.6056	90.4
Bhutan	2017	South Asia	Lower-middle	BTN	.	.	.	.	.	95		98	97	.	89	104.401123	1.12	0.57	1.57	0.161	13	234	35	38144	0.6056	90.4
Bhutan	2018	South Asia	Lower-middle	BTN	.	.	.	.	.	90		97	97	.	89	.	1.1	0.36	1.65	0.158	13	256	19	38140	0.6056	90.4
Bhutan	2019	South Asia	Lower-middle	BTN	.	.	.	.	.	100		97	97	.	90	.	1.09	0.31	1.62	0.149	.	.	.	38140	0.6056	90.4
Bolivia	2003	Latin America & Caribbean	Lower-middle	BOL	62.3	57.4	61.2	70.4	73.7	.	0.179	88	96	.	69	.	-0.83	-0.32	-0.82	.	32	103	17	1083300	0.224	76.8
Bolivia	2004	Latin America & Caribbean	Lower-middle	BOL	.	.	.	.	.	24		84	90	79.1	70	.	-0.68	-0.59	-0.78	.	33	99	18	1083300	0.224	76.8
Bolivia	2005	Latin America & Caribbean	Lower-middle	BOL	.	.	.	.	.	18		85	89	.	70	.	-0.97	-0.69	-0.74	0.512	32	114	16	1083300	0.224	76.8
Bolivia	2006	Latin America & Caribbean	Lower-middle	BOL	.	.	.	.	.	23		83	88	.	71	.	-0.8	-0.72	-0.43	.	32	115	12	1083300	0.224	76.8
Bolivia	2007	Latin America & Caribbean	Lower-middle	BOL	.	.	.	.	.	21		84	86	.	71	.	-0.85	-0.57	-0.4	.	31	128	10	1083300	0.224	76.8
Bolivia	2008	Latin America & Caribbean	Lower-middle	BOL	74.9	73.7	71.6	70.6	66.9	57	-0.0955	88	92	85.8	74	.	-0.7	-0.62	-0.52	.	30	133	13	1083300	0.224	76.8
Bolivia	2009	Latin America & Caribbean	Lower-middle	BOL	.	.	.	.	.	52		93	93	.	74	.	-0.51	-0.6	-0.63	.	30	159	10	1083300	0.224	76.8
Bolivia	2010	Latin America & Caribbean	Lower-middle	BOL	.	.	.	.	.	47		91	88	.	74	97.55014038	-0.42	-0.5	-0.47	0.506	33	160	10	1083300	0.224	76.8
Bolivia	2011	Latin America & Caribbean	Lower-middle	BOL	.	.	.	.	.	53		95	96	.	74	97.19909668	-0.42	-0.47	-0.57	0.504	33	167	13	1083300	0.224	76.8
Bolivia	2012	Latin America & Caribbean	Lower-middle	BOL	.	.	.	.	.	52		93	92	90.1	76	97.91980743	-0.46	-0.37	-0.73	0.5	34	175	14	1083300	0.224	76.8
Bolivia	2013	Latin America & Caribbean	Lower-middle	BOL	.	.	.	.	.	47		87	87	.	76	94.89639282	-0.33	-0.39	-0.59	0.496	34	203	12	1083300	0.224	76.8
Bolivia	2014	Latin America & Caribbean	Lower-middle	BOL	.	.	.	.	.	54		85	89	.	87	90.85175323	-0.33	-0.59	-0.63	0.483	31	243	10	1083300	0.224	76.8
Bolivia	2015	Latin America & Caribbean	Lower-middle	BOL	.	.	.	.	.	57		89	95	.	87	88.31674194	-0.27	-0.65	-0.7	0.481	27	296	14	1083300	0.224	76.8
Bolivia	2016	Latin America & Caribbean	Lower-middle	BOL	.	.	.	.	.	56		87	94	95.6	87	89.59416199	-0.25	-0.57	-0.72	0.478	28	317	16	1083300	0.224	76.8
Bolivia	2017	Latin America & Caribbean	Lower-middle	BOL	.	.	.	.	.	41		84	83	.	87	91.03054047	-0.28	-0.38	-0.66	0.473	25	333	11	1083300	0.224	76.8
Bolivia	2018	Latin America & Caribbean	Lower-middle	BOL	.	.	.	.	.	47		83	89	.	87	94.22058868	-0.28	-0.32	-0.62	0.472	23	353	9	1083300	0.224	76.8
Bolivia	2019	Latin America & Caribbean	Lower-middle	BOL	.	.	.	.	.	36		75	79	.	87	.	-0.62	-0.7	-0.74	0.465	.	.	.	1083300	0.224	76.8
Bosnia & Herzegovina	2003	Europe & Central Asia	Upper-middle	BIH	.	.	.	.	.	.		87	84	.	.	.	-0.4	-0.75	-0.3	.	30	299	6	51200	0.6751	62.3
Bosnia & Herzegovina	2004	Europe & Central Asia	Upper-middle	BIH	.	.	.	.	.	11		84	88	.	.	.	0.02	-0.63	-0.34	.	43	307	2	51200	0.6751	62.3
Bosnia & Herzegovina	2005	Europe & Central Asia	Upper-middle	BIH	.	.	.	.	.	44		93	90	.	.	.	-0.5	-0.76	-0.24	0.474	45	312	1	51200	0.6751	62.3
Bosnia & Herzegovina	2006	Europe & Central Asia	Upper-middle	BIH	71.9	77.6	77.7	86.1	75.5	44	0.0785	87	85	98.9	.	.	-0.44	-0.62	-0.3	.	45	359	3	51200	0.6751	62.3
Bosnia & Herzegovina	2007	Europe & Central Asia	Upper-middle	BIH	.	.	.	.	.	11		95	96	.	.	.	-0.63	-0.84	-0.38	.	44	419	3	51200	0.6751	62.3
Bosnia & Herzegovina	2008	Europe & Central Asia	Upper-middle	BIH	.	.	.	.	.	90		91	84	.	.	.	-0.54	-0.6	-0.36	.	44	477	3	51200	0.6751	62.3
Bosnia & Herzegovina	2009	Europe & Central Asia	Upper-middle	BIH	.	.	.	.	.	63		90	93	.	.	.	-0.67	-0.72	-0.38	.	31	554	8	51200	0.6751	62.3
Bosnia & Herzegovina	2010	Europe & Central Asia	Upper-middle	BIH	.	.	.	.	.	100		89	91	.	.	.	-0.69	-0.74	-0.34	0.456	30	573	13	51200	0.6751	62.3
Bosnia & Herzegovina	2011	Europe & Central Asia	Upper-middle	BIH	.	.	.	.	.	94		88	89	.	.	.	-0.82	-0.74	-0.32	0.452	29	626	17	51200	0.6751	62.3
Bosnia & Herzegovina	2012	Europe & Central Asia	Upper-middle	BIH	90	85.1	94.2	89	81.1	.	-0.0695	92	94	87	.	.	-0.54	-0.46	-0.3	0.448	29	670	19	51200	0.6751	62.3
Bosnia & Herzegovina	2013	Europe & Central Asia	Upper-middle	BIH	.	.	.	.	.	.		89	92	.	.	.	-0.4	-0.43	-0.24	0.448	29	724	15	51200	0.6751	62.3
Bosnia & Herzegovina	2014	Europe & Central Asia	Upper-middle	BIH	.	.	.	.	.	10		86	89	.	.	.	-0.02	-0.45	-0.31	0.442	29	760	5	51200	0.6751	62.3
Bosnia & Herzegovina	2015	Europe & Central Asia	Upper-middle	BIH	.	.	.	.	.	71		82	83	.	.	.	-0.4	-0.55	-0.39	0.439	29	776	19	51200	0.6751	62.3
Bosnia & Herzegovina	2016	Europe & Central Asia	Upper-middle	BIH	.	.	.	.	.	86		78	68	.	.	.	-0.4	-0.39	-0.46	0.436	29	838	2	51200	0.6751	62.3
Bosnia & Herzegovina	2017	Europe & Central Asia	Upper-middle	BIH	.	.	.	.	.	50		75	69	.	.	.	-0.35	-0.48	-0.52	0.428	29	860	5	51200	0.6751	62.3
Bosnia & Herzegovina	2018	Europe & Central Asia	Upper-middle	BIH	.	.	.	.	.	50		73	68	.	.	.	-0.39	-0.62	-0.57	0.41	29	909	6	51200	0.6751	62.3
Bosnia & Herzegovina	2019	Europe & Central Asia	Upper-middle	BIH	.	.	.	.	.	.		73	68	.	.	.	-0.4	-0.63	-0.61	0.408	.	.	.	51200	0.6751	62.3
Burkina Faso	2003	Sub-Saharan Africa	Low	BFA	48.3	54.5	53.9	54.6	71.3	.	0.2305	79	76	73.4	67	24.79711914	0.07	-0.56	-0.01	.	33	11	11	273600	0.7228	39.8
Burkina Faso	2004	Sub-Saharan Africa	Low	BFA	.	.	.	.	.	38		79	78	.	69	26.16308975	-0.08	-0.51	-0.14	.	30	20	13	273600	0.7228	39.8
Burkina Faso	2005	Sub-Saharan Africa	Low	BFA	.	.	.	.	.	35		82	84	.	72	27.46569061	-0.06	-0.58	-0.13	.	31	16	18	273600	0.7228	39.8
Burkina Faso	2006	Sub-Saharan Africa	Low	BFA	71.9	70	75.1	76.6	84.1	47	0.155	86	88	85	76	28.8702507	0.16	-0.76	-0.31	.	31	19	22	273600	0.7228	39.8
Burkina Faso	2007	Sub-Saharan Africa	Low	BFA	.	.	.	.	.	22		89	94	.	80	30.68523026	0.31	-0.75	-0.33	.	27	20	32	273600	0.7228	39.8
Burkina Faso	2008	Sub-Saharan Africa	Low	BFA	.	.	.	.	.	97		93	94	.	79	34.31216812	0.12	-0.49	-0.3	.	31	21	26	273600	0.7228	39.8
Burkina Faso	2009	Sub-Saharan Africa	Low	BFA	.	.	.	.	.	100		92	94	.	85	40.44662094	0.03	-0.59	-0.34	.	31	25	24	273600	0.7228	39.8
Burkina Faso	2010	Sub-Saharan Africa	Low	BFA	78.1	86	89.3	91.7	92.5	100	0.1725	91	92	94.3	85	44.11442184	-0.12	-0.57	-0.35	.	30	20	34	273600	0.7228	39.8
Burkina Faso	2011	Sub-Saharan Africa	Low	BFA	.	.	.	.	.	98		91	89	.	88	.	-0.56	-0.56	-0.37	.	33	22	25	273600	0.7228	39.8
Burkina Faso	2012	Sub-Saharan Africa	Low	BFA	.	.	.	.	.	100		90	87	.	88	56.03268051	-0.57	-0.62	-0.48	.	32	19	31	273600	0.7228	39.8
Burkina Faso	2013	Sub-Saharan Africa	Low	BFA	.	.	.	.	.	100		88	82	.	88	62.51211929	-0.76	-0.66	-0.52	.	34	29	30	273600	0.7228	39.8
Burkina Faso	2014	Sub-Saharan Africa	Low	BFA	.	.	.	.	.	100		91	88	.	89	62.71221924	-0.79	-0.58	-0.46	.	34	31	22	273600	0.7228	39.8
Burkina Faso	2015	Sub-Saharan Africa	Low	BFA	.	.	.	.	.	100		91	88	92.8	92	63.55690002	-0.61	-0.62	-0.28	0.416	36	28	25	273600	0.7228	39.8
Burkina Faso	2016	Sub-Saharan Africa	Low	BFA	.	.	.	.	.	100		91	88	.	92	64.06780243	-0.87	-0.56	-0.15	0.404	31	50	29	273600	0.7228	39.8
Burkina Faso	2017	Sub-Saharan Africa	Low	BFA	.	.	.	.	.	99		91	88	.	92	66.35379028	-0.93	-0.58	-0.11	0.4	32	56	23	273600	0.7228	39.8
Burkina Faso	2018	Sub-Saharan Africa	Low	BFA	.	.	.	.	.	99		91	88	.	92	68.46311188	-1.05	-0.58	-0.11	0.398	36	47	17	273600	0.7228	39.8
Burkina Faso	2019	Sub-Saharan Africa	Low	BFA	.	.	.	.	.	74		91	88	.	92	68.26204681	-1.19	-0.76	-0.19	0.397	.	.	.	273600	0.7228	39.8
Burundi	2003	Sub-Saharan Africa	Low	BDI	.	.	.	.	.	.		82	76	.	65	25.18434906	-2.24	-1.39	-0.9	.	42	8	7	25680	0.2977	7.2
Burundi	2004	Sub-Saharan Africa	Low	BDI	.	.	.	.	.	18		83	78	.	66	25.74208069	-2.52	-1.31	-0.89	.	36	15	11	25680	0.2977	7.2
Burundi	2005	Sub-Saharan Africa	Low	BDI	76.8	80.4	72.7	80.3	79.3	18	0.0245	87	87	92.4	65	29.60235023	-1.52	-1.25	-0.93	0.568	35	13	15	25680	0.2977	7.2
Burundi	2006	Sub-Saharan Africa	Low	BDI	.	.	.	.	.	29		92	92	.	66	.	-1.43	-1.1	-1.1	.	35	15	18	25680	0.2977	7.2
Burundi	2007	Sub-Saharan Africa	Low	BDI	.	.	.	.	.	6		99	88	.	76	35.40185928	-1.38	-1.27	-1.16	.	36	16	19	25680	0.2977	7.2
Burundi	2008	Sub-Saharan Africa	Low	BDI	.	.	.	.	.	59		92	84	.	78	38.65555954	-1.64	-1.13	-1.09	.	36	11	19	25680	0.2977	7.2
Burundi	2009	Sub-Saharan Africa	Low	BDI	.	.	.	.	.	86		94	91	.	94	46.69729996	-1.27	-1.05	-1.13	.	32	14	26	25680	0.2977	7.2
Burundi	2010	Sub-Saharan Africa	Low	BDI	91.2	94.1	94.7	95.8	96.2	80	0.0585	96	92	98.9	94	50.3758316	-1.63	-1.1	-1.17	0.506	28	14	35	25680	0.2977	7.2
Burundi	2011	Sub-Saharan Africa	Low	BDI	.	.	.	.	.	98		96	93	.	80	56.40348816	-1.81	-1.06	-1.19	0.502	25	26	20	25680	0.2977	7.2
Burundi	2012	Sub-Saharan Africa	Low	BDI	.	.	.	.	.	98		96	93	96	85	64.5491333	-1.7	-1.32	-1.45	0.497	23	20	19	25680	0.2977	7.2
Burundi	2013	Sub-Saharan Africa	Low	BDI	.	.	.	.	.	93		96	98	.	85	74.14279175	-1.35	-1.06	-1.41	0.493	21	12	29	25680	0.2977	7.2
Burundi	2014	Sub-Saharan Africa	Low	BDI	.	.	.	.	.	87		95	94	.	85	74.30271912	-0.78	-1.13	-1.26	0.488	30	23	8	25680	0.2977	7.2
Burundi	2015	Sub-Saharan Africa	Low	BDI	.	.	.	.	.	82		94	93	.	85	69.50148773	-1.94	-1.18	-1.26	0.483	31	18	5	25680	0.2977	7.2
Burundi	2016	Sub-Saharan Africa	Low	BDI	.	.	.	.	.	91		94	93	.	85	73.10591125	-1.97	-1.44	-1.25	0.478	25	14	19	25680	0.2977	7.2
Burundi	2017	Sub-Saharan Africa	Low	BDI	91.8	94.4	94.7	94.2	93.8	72	0.019	91	90	99.2	87	73.53195953	-2.01	-1.34	-1.28	0.475	25	15	18	25680	0.2977	7.2
Burundi	2018	Sub-Saharan Africa	Low	BDI	.	.	.	.	.	65		90	88	.	90	67.89185333	-1.56	-1.42	-1.45	0.473	26	16	20	25680	0.2977	7.2
Burundi	2019	Sub-Saharan Africa	Low	BDI	.	.	.	.	.	79		93	92	.	90	64.48310852	-1.65	-1.33	-1.46	0.474	.	.	.	25680	0.2977	7.2
Cambodia	2003	East Asia & Pacific	Lower-middle	KHM	.	.	.	.	.	.		69	65	.	71	62.78834152	-0.65	-0.85	-0.99	.	62	20	10	176520	0.2104	73.3
Cambodia	2004	East Asia & Pacific	Lower-middle	KHM	.	.	.	.	.	36		85	80	.	79	74.26119232	-0.41	-0.89	-1.06	.	56	21	17	176520	0.2104	73.3
Cambodia	2005	East Asia & Pacific	Lower-middle	KHM	69.9	76	77.2	83.5	82.4	26	0.1625	82	79	.	81	85.3605423	-0.4	-1	-1.21	0.139	61	21	17	176520	0.2104	73.3
Cambodia	2006	East Asia & Pacific	Lower-middle	KHM	.	.	.	.	.	24		80	78	69.3	84	89.05661011	-0.35	-0.97	-1.25	.	52	19	24	176520	0.2104	73.3
Cambodia	2007	East Asia & Pacific	Lower-middle	KHM	.	.	.	.	.	27		82	79	.	87	90.79914093	-0.36	-0.9	-1.15	.	49	21	33	176520	0.2104	73.3
Cambodia	2008	East Asia & Pacific	Lower-middle	KHM	.	.	.	.	.	79		91	89	.	87	86.0096817	-0.3	-0.99	-1.23	.	51	24	25	176520	0.2104	73.3
Cambodia	2009	East Asia & Pacific	Lower-middle	KHM	.	.	.	.	.	83		94	92	.	91	83.38568115	-0.56	-0.95	-1.17	.	51	28	29	176520	0.2104	73.3
Cambodia	2010	East Asia & Pacific	Lower-middle	KHM	69.4	80.8	85.9	87.4	90.4	84	0.243	90	90	.	91	85.33627319	-0.5	-0.94	-1.24	0.132	52	34	24	176520	0.2104	73.3
Cambodia	2011	East Asia & Pacific	Lower-middle	KHM	.	.	.	.	.	81		91	88	89.1	91	87.35627747	-0.3	-0.86	-1.24	0.124	60	34	22	176520	0.2104	73.3
Cambodia	2012	East Asia & Pacific	Lower-middle	KHM	.	.	.	.	.	89		90	84	.	91	92.78851318	-0.1	-0.82	-1.07	0.121	60	40	40	176520	0.2104	73.3
Cambodia	2013	East Asia & Pacific	Lower-middle	KHM	.	.	.	.	.	69		86	79	.	91	90.55770874	-0.14	-0.91	-1.05	0.119	61	44	41	176520	0.2104	73.3
Cambodia	2014	East Asia & Pacific	Lower-middle	KHM	65.9	71.7	77.7	87.6	94.7	83	0.3675	91	83	95.3	91	96.64100647	0.02	-0.69	-1.14	0.116	59	41	50	176520	0.2104	73.3
Cambodia	2015	East Asia & Pacific	Lower-middle	KHM	.	.	.	.	.	80		92	84	.	93	96.21080017	0.06	-0.7	-1.12	0.114	57	47	44	176520	0.2104	73.3
Cambodia	2016	East Asia & Pacific	Lower-middle	KHM	.	.	.	.	.	92		93	84	.	93	94.23995209	0.21	-0.69	-1.27	0.101	59	50	43	176520	0.2104	73.3
Cambodia	2017	East Asia & Pacific	Lower-middle	KHM	.	.	.	.	.	76		93	84	.	93	91.86196899	0.09	-0.66	-1.29	0.095	60	44	49	176520	0.2104	73.3
Cambodia	2018	East Asia & Pacific	Lower-middle	KHM	.	.	.	.	.	88		92	84	.	93	90.25720215	0.11	-0.57	-1.33	0.088	58	56	54	176520	0.2104	73.3
Cambodia	2019	East Asia & Pacific	Lower-middle	KHM	.	.	.	.	.	83		92	84	.	93	94.66481781	-0.08	-0.58	-1.3	0.08	.	.	.	176520	0.2104	73.3
Cameroon	2003	Sub-Saharan Africa	Lower-middle	CMR	.	.	.	.	.	.		73	61	.	71	52.2285881	-0.43	-0.7	-0.98	.	72	21	2	472710	0.8898	29.9
Cameroon	2004	Sub-Saharan Africa	Lower-middle	CMR	52.1	60.1	67.3	67.9	83.2	9	0.35	73	64	83.3	73	53.38417053	-0.36	-0.7	-1.11	.	74	18	3	472710	0.8898	29.9
Cameroon	2005	Sub-Saharan Africa	Lower-middle	CMR	.	.	.	.	.	12		80	68	.	76	.	-0.18	-0.91	-1.18	0.693	74	18	5	472710	0.8898	29.9
Cameroon	2006	Sub-Saharan Africa	Lower-middle	CMR	.	.	.	.	.	17		81	73	82	81	46.73495102	-0.25	-0.95	-1.09	.	74	18	5	472710	0.8898	29.9
Cameroon	2007	Sub-Saharan Africa	Lower-middle	CMR	.	.	.	.	.	20		82	74	.	83	49.06391144	-0.33	-0.84	-1.02	.	75	16	6	472710	0.8898	29.9
Cameroon	2008	Sub-Saharan Africa	Lower-middle	CMR	.	.	.	.	.	42		84	80	.	86	64.02787781	-0.55	-0.81	-1.02	.	74	16	6	472710	0.8898	29.9
Cameroon	2009	Sub-Saharan Africa	Lower-middle	CMR	.	.	.	.	.	37		80	74	.	91	63.81069183	-0.47	-0.84	-1	.	77	13	6	472710	0.8898	29.9
Cameroon	2010	Sub-Saharan Africa	Lower-middle	CMR	.	.	.	.	.	53		84	79	.	91	65.97015381	-0.74	-0.89	-1.06	0.693	76	12	9	472710	0.8898	29.9
Cameroon	2011	Sub-Saharan Africa	Lower-middle	CMR	51.6	66	75.8	78.4	86.3	47	0.409	82	76	84.7	75	65.22852325	-0.66	-0.89	-1.15	0.68	70	17	14	472710	0.8898	29.9
Cameroon	2012	Sub-Saharan Africa	Lower-middle	CMR	.	.	.	.	.	59		85	82	.	85	68.93682861	-0.59	-0.9	-1.26	0.678	67	20	10	472710	0.8898	29.9
Cameroon	2013	Sub-Saharan Africa	Lower-middle	CMR	.	.	.	.	.	64		89	83	.	85	.	-0.53	-0.92	-1.21	.	70	16	9	472710	0.8898	29.9
Cameroon	2014	Sub-Saharan Africa	Lower-middle	CMR	64.9	85.5	93.3	94.4	94.2	51	0.3375	83	78	82.8	85	68.33538055	-1.06	-0.79	-1.16	.	64	20	14	472710	0.8898	29.9
Cameroon	2015	Sub-Saharan Africa	Lower-middle	CMR	.	.	.	.	.	49		78	74	.	85	70.17028809	-0.99	-0.78	-1.07	.	70	13	13	472710	0.8898	29.9
Cameroon	2016	Sub-Saharan Africa	Lower-middle	CMR	.	.	.	.	.	48		75	71	.	85	69.4474411	-1.06	-0.76	-1.15	0.694	70	13	13	472710	0.8898	29.9
Cameroon	2017	Sub-Saharan Africa	Lower-middle	CMR	.	.	.	.	.	49		74	65	.	85	64.69407654	-1.1	-0.81	-1.2	0.682	76	5	12	472710	0.8898	29.9
Cameroon	2018	Sub-Saharan Africa	Lower-middle	CMR	47.5	60.9	65	74.7	86.3	31	0.4569999	67	59	87	85	61.21667862	-1.39	-0.8	-1.15	0.68	76	8	11	472710	0.8898	29.9
Cameroon	2019	Sub-Saharan Africa	Lower-middle	CMR	.	.	.	.	.	26		67	60	.	83	62.36500168	-1.56	-0.81	-1.21	0.68	.	.	.	472710	0.8898	29.9
Central African Republic	2003	Sub-Saharan Africa	Low	CAF	.	.	.	.	.	.		47	49	.	32	.	-1.54	-1.46	-1.16	.	50	11	4	622980	0.8334	57.8
Central African Republic	2004	Sub-Saharan Africa	Low	CAF	.	.	.	.	.	8		51	55	.	35	17.54550934	-1.42	-1.53	-1.39	.	54	11	3	622980	0.8334	57.8
Central African Republic	2005	Sub-Saharan Africa	Low	CAF	.	.	.	.	.	13		54	62	.	48	19.50337982	-1.43	-1.56	-1.28	0.377	52	8	8	622980	0.8334	57.8
Central African Republic	2006	Sub-Saharan Africa	Low	CAF	49.6	53.8	61.3	71.9	75.5	0	0.3495	51	61	69.3	52	20.21845055	-1.85	-1.5	-1.21	.	52	10	7	622980	0.8334	57.8
Central African Republic	2007	Sub-Saharan Africa	Low	CAF	.	.	.	.	.	13		48	59	.	54	.	-1.85	-1.54	-1.19	.	50	11	9	622980	0.8334	57.8
Central African Republic	2008	Sub-Saharan Africa	Low	CAF	.	.	.	.	.	8		45	58	.	86	25.9974308	-1.84	-1.37	-1.12	.	58	6	8	622980	0.8334	57.8
Central African Republic	2009	Sub-Saharan Africa	Low	CAF	.	.	.	.	.	33		42	56	.	86	28.48298073	-1.91	-1.41	-0.98	.	48	6	16	622980	0.8334	57.8
Central African Republic	2010	Sub-Saharan Africa	Low	CAF	41.6	48.7	59.6	63	73.8	4	0.3934999	45	53	68.2	86	28.98207092	-2.02	-1.39	-0.93	0.342	60	5	8	622980	0.8334	57.8
Central African Republic	2011	Sub-Saharan Africa	Low	CAF	.	.	.	.	.	50		47	49	.	80	31.53236008	-1.79	-1.28	-0.95	0.331	58	4	11	622980	0.8334	57.8
Central African Republic	2012	Sub-Saharan Africa	Low	CAF	.	.	.	.	.	17		47	48	.	66	33.57921982	-1.85	-1.45	-0.99	0.325	55	7	11	622980	0.8334	57.8
Central African Republic	2013	Sub-Saharan Africa	Low	CAF		.	.	.		4		23	25	.	66	.	-2.15	-1.61	-1.09	0.309	45	7	11	622980	0.8334	57.8
Central African Republic	2014	Sub-Saharan Africa	Low	CAF	.	.	.	.	.	27		45	47	.	60	.	-2.7	-1.85	-1.16	0.303	50	5	12	622980	0.8334	57.8
Central African Republic	2015	Sub-Saharan Africa	Low	CAF	.	.	.	.	.	17		43	46	.	60	.	-1.9	-1.78	-1.31	0.3	49	3	16	622980	0.8334	57.8
Central African Republic	2016	Sub-Saharan Africa	Low	CAF	.	.	.	.	.	17		42	45	.	60	32.83420181	-1.79	-1.77	-1.28	0.288	55	5	14	622980	0.8334	57.8
Central African Republic	2017	Sub-Saharan Africa	Low	CAF	.	.	.	.	.	13		42	41	.	60	.	-2.01	-1.77	-1.17	.	56	6	17	622980	0.8334	57.8
Central African Republic	2018	Sub-Saharan Africa	Low	CAF	.	.	.	.	.	43		42	41	.	60	.	-2.17	-1.72	-1.23	0.253	42	6	50	622980	0.8334	57.8
Central African Republic	2019	Sub-Saharan Africa	Low	CAF	26	32.2	37.2	48.1	67.4	40	0.4935	42	41	51.8	60	.	-2.18	-1.75	-1.23	0.247	.	.	.	622980	0.8334	57.8
Chad	2003	Sub-Saharan Africa	Low	TCD	.	.	.	.	.	.		23	23	.	60	20.26417923	-1.37	-1.05	-1.37	.	47	20	11	1259200	0.8635	62.4
Chad	2004	Sub-Saharan Africa	Low	TCD	8.2	16.3	28.2	23.6	38.1	5	0.3355	21	16	38.9	61	22.61651039	-1.54	-1.17	-1.38	.	51	30	9	1259200	0.8635	62.4
Chad	2005	Sub-Saharan Africa	Low	TCD	.	.	.	.	.	5		25	27	.	61	20.32765961	-1.44	-1.38	-1.51	0.227	56	23	8	1259200	0.8635	62.4
Chad	2006	Sub-Saharan Africa	Low	TCD	.	.	.	.	.	7		40	39	.	60	20.40081978	-1.83	-1.48	-1.35	.	64	16	9	1259200	0.8635	62.4
Chad	2007	Sub-Saharan Africa	Low	TCD	.	.	.	.	.	11		28	31	.	60	.	-1.87	-1.63	-1.38	.	65	17	4	1259200	0.8635	62.4
Chad	2008	Sub-Saharan Africa	Low	TCD	.	.	.	.	.	31		19	27	.	58	.	-1.97	-1.58	-1.52	.	69	13	4	1259200	0.8635	62.4
Chad	2009	Sub-Saharan Africa	Low	TCD	.	.	.	.	.	52		24	36	.	60	22.70144081	-1.73	-1.45	-1.4	.	65	16	6	1259200	0.8635	62.4
Chad	2010	Sub-Saharan Africa	Low	TCD	21.8	26.4	32.6	41.9	56	52	0.4195	39	46	53.2	60	23.13397026	-1.52	-1.47	-1.38	0.194	68	16	5	1259200	0.8635	62.4
Chad	2011	Sub-Saharan Africa	Low	TCD	.	.	.	.	.	46		33	54	.	60	26.00408936	-1.32	-1.37	-1.33	0.189	61	16	9	1259200	0.8635	62.4
Chad	2012	Sub-Saharan Africa	Low	TCD	.	.	.	.	.	56		40	63	.	43	26.27054977	-1.04	-1.49	-1.31	0.186	59	19	8	1259200	0.8635	62.4
Chad	2013	Sub-Saharan Africa	Low	TCD	.	.	.	.	.	54		39	57	.	50	29.11141968	-1.09	-1.39	-1.35	0.178	59	24	7	1259200	0.8635	62.4
Chad	2014	Sub-Saharan Africa	Low	TCD	.	.	.	.	.	42		36	45	.	60	.	-1.57	-1.5	-1.32	0.175	56	27	10	1259200	0.8635	62.4
Chad	2015	Sub-Saharan Africa	Low	TCD	52.7	55.4	58.1	53.2	67.4	52	0.136	42	46	54.7	75	29.66902924	-0.97	-1.46	-1.36	0.172	57	21	17	1259200	0.8635	62.4
Chad	2016	Sub-Saharan Africa	Low	TCD	.	.	.	.	.	56		41	37	.	75	33.02814102	-1.3	-1.51	-1.49	0.169	56	17	22	1259200	0.8635	62.4
Chad	2017	Sub-Saharan Africa	Low	TCD	.	.	.	.	.	16		41	37	.	78	30.80994987	-1.29	-1.47	-1.43	0.168	58	14	18	1259200	0.8635	62.4
Chad	2018	Sub-Saharan Africa	Low	TCD	.	.	.	.	.	26		46	42	.	78	33.66102982	-1.47	-1.53	-1.41	0.167	62	13	12	1259200	0.8635	62.4
Chad	2019	Sub-Saharan Africa	Low	TCD	58.8	49.7	60.3	56.5	60.7	32	0.053	50	41	.	78	.	-1.34	-1.57	-1.42	0.168	.	.	.	1259200	0.8635	62.4
China	2003	East Asia & Pacific	Upper-middle	CHN	.	.	.	.	.	.		86	85	88.9	.	.	-0.56	-0.08	-0.36	.	61	49	0	9424699.7	0.1327	43.9
China	2004	East Asia & Pacific	Upper-middle	CHN	.	.	.	.	.	.		87	86	89.7	.	.	-0.39	-0.06	-0.56	.	59	56	0	9424700.5	0.1327	43.9
China	2005	East Asia & Pacific	Upper-middle	CHN	.	.	.	.	.	1		87	86	89.8	.	.	-0.5	-0.12	-0.61	0.625	58	68	0	9424699.8	0.1327	43.9
China	2006	East Asia & Pacific	Upper-middle	CHN	.	.	.	.	.	1		93	93	89.7	.	91.41940308	-0.54	0.07	-0.51	.	56	80	0	9424700	0.1327	43.9
China	2007	East Asia & Pacific	Upper-middle	CHN	.	.	.	.	.	1		93	94	90.9	.	93.01660919	-0.5	0.18	-0.59	.	51	96	0	9424700	0.1327	43.9
China	2008	East Asia & Pacific	Upper-middle	CHN	.	.	.	.	.	.		97	97	91	.	98.7820816	-0.49	0.15	-0.52	.	47	129	0	9424700	0.1327	43.9
China	2009	East Asia & Pacific	Upper-middle	CHN	.	.	.	.	.	95		99	99	92.2	.	97.66327667	-0.45	0.09	-0.51	.	43	175	0	9424700.5	0.1327	43.9
China	2010	East Asia & Pacific	Upper-middle	CHN	.	.	.	.	.	98		99	99	94.1	.	.	-0.66	0.09	-0.56	0.613	41	198	0	9424700.7	0.1327	43.9
China	2011	East Asia & Pacific	Upper-middle	CHN	.	.	.	.	.	98		99	99	93.7	.	.	-0.6	0.09	-0.51	0.608	40	234	0	9424700.9	0.1327	43.9
China	2012	East Asia & Pacific	Upper-middle	CHN	.	.	.	.	.	100		99	99	95	.	.	-0.54	0.02	-0.44	0.605	39	282	0	9424700.9	0.1327	43.9
China	2013	East Asia & Pacific	Upper-middle	CHN	.	.	.	.	.	100		99	99	95.6	.	.	-0.54	0	-0.36	0.602	38	326	0	9424701.3	0.1327	43.9
China	2014	East Asia & Pacific	Upper-middle	CHN	.	.	.	.	.	91		99	99	96.2	.	.	-0.52	0.32	-0.34	0.59	37	369	0	9424701.3	0.1327	43.9
China	2015	East Asia & Pacific	Upper-middle	CHN	.	.	.	.	.	100		99	99	96.5	.	.	-0.55	0.41	-0.28	0.588	35	422	0	9424701.4	0.1327	43.9
China	2016	East Asia & Pacific	Upper-middle	CHN	.	.	.	.	.	100		99	99	96.6	.	.	-0.5	0.35	-0.25	0.584	36	441	0	9424700.5	0.1327	43.9
China	2017	East Asia & Pacific	Upper-middle	CHN	.	.	.	.	.	100		99	99	.	.	.	-0.23	0.42	-0.27	0.571	36	475	0	9424700.8	0.1327	43.9
China	2018	East Asia & Pacific	Upper-middle	CHN	.	.	.	.	.	98		99	99	99.6	.	.	-0.29	0.48	-0.27	0.57	36	528	0	9424702.9	0.1327	43.9
China	2019	East Asia & Pacific	Upper-middle	CHN	.	.	.	.	.	104		99	99	.	.	.	-0.24	0.52	-0.32	0.57	.	.	.	9424702.9	0.1327	43.9
Comoros	2003	Sub-Saharan Africa	Lower-middle	COM	.	.	.	.	.	.		80	67	.	93	53.79291916	-0.67	-1.28	-0.86	.	79	19	5	1861	0.0103	47.3
Comoros	2004	Sub-Saharan Africa	Lower-middle	COM	.	.	.	.	.	12		76	76	75	92	60.44427109	-0.16	-1.54	-0.9	.	80	18	5	1861	0.0103	47.3
Comoros	2005	Sub-Saharan Africa	Lower-middle	COM	.	.	.	.	.	18		68	67	.	91	.	-0.44	-1.6	-0.88	0.349	80	17	6	1861	0.0103	47.3
Comoros	2006	Sub-Saharan Africa	Lower-middle	COM	.	.	.	.	.	12		69	66	.	88	.	-0.36	-1.68	-0.7	.	81	16	6	1861	0.0103	47.3
Comoros	2007	Sub-Saharan Africa	Lower-middle	COM	.	.	.	.	.	12		75	65	.	89	61.55028915	-1.09	-1.76	-0.71	.	81	15	6	1861	0.0103	47.3
Comoros	2008	Sub-Saharan Africa	Lower-middle	COM	.	.	.	.	.	47		81	76	.	83	64.27851105	-1.11	-1.78	-0.79	.	81	13	8	1861	0.0103	47.3
Comoros	2009	Sub-Saharan Africa	Lower-middle	COM	.	.	.	.	.	53		83	79	.	83	.	-0.77	-1.77	-0.83	.	82	11	9	1861	0.0103	47.3
Comoros	2010	Sub-Saharan Africa	Lower-middle	COM	.	.	.	.	.	47		74	72	.	85	.	-0.56	-1.74	-0.81	0.331	79	11	13	1861	0.0103	47.3
Comoros	2011	Sub-Saharan Africa	Lower-middle	COM	.	.	.	.	.	59		83	79	.	85	.	-0.55	-1.76	-0.79	0.323	70	24	13	1861	0.0103	47.3
Comoros	2012	Sub-Saharan Africa	Lower-middle	COM	62.5	70.1	83.2	83.6	79.8	59	0.2405	86	85	92.1	85	.	-0.45	-1.55	-0.78	0.313	78	13	11	1861	0.0103	47.3
Comoros	2013	Sub-Saharan Africa	Lower-middle	COM	.	.	.	.	.	59		87	85	.	85	76.65895844	-0.26	-1.59	-0.74	0.313	76	15	12	1861	0.0103	47.3
Comoros	2014	Sub-Saharan Africa	Lower-middle	COM	.	.	.	.	.	59		87	86	.	85	80.48532104	-0.19	-1.67	-0.61	0.321	76	15	12	1861	0.0103	47.3
Comoros	2015	Sub-Saharan Africa	Lower-middle	COM	.	.	.	.	.	53		91	90	.	85	.	-0.23	-1.52	-0.72	0.316	73	20	13	1861	0.0103	47.3
Comoros	2016	Sub-Saharan Africa	Lower-middle	COM	.	.	.	.	.	41		91	90	.	85	.	0.04	-1.55	-0.67	0.319	73	18	14	1861	0.0103	47.3
Comoros	2017	Sub-Saharan Africa	Lower-middle	COM	.	.	.	.	.	47		91	90	.	85	77.23446655	0.04	-1.57	-0.68	0.311	74	15	17	1861	0.0103	47.3
Comoros	2018	Sub-Saharan Africa	Lower-middle	COM	.	.	.	.	.	41		91	90	.	85	.	-0.34	-1.64	-0.82	0.291	75	12	19	1861	0.0103	47.3
Comoros	2019	Sub-Saharan Africa	Lower-middle	COM	.	.	.	.	.	59		91	90	.	85	.	-0.15	-1.67	-1.02	0.288	.	.	.	1861	0.0103	47.3
Cuba	2003	Latin America & Caribbean	Upper-middle	CUB	.	.	.	.	.	.		72	99	.	.	99.04055023	0.32	-0.31	0.24	.	20	602	1	106400	0	71.6
Cuba	2004	Latin America & Caribbean	Upper-middle	CUB	.	.	.	.	.	3		88	99	100	.	97.10443115	0.36	-0.45	0.23	.	20	599	3	106410	0	71.6
Cuba	2005	Latin America & Caribbean	Upper-middle	CUB	.	.	.	.	.	7		89	98	100	.	98.35176086	0.42	-0.54	0.28	0.064	15	908	3	106440	0	71.6
Cuba	2006	Latin America & Caribbean	Upper-middle	CUB	.	.	.	.	.	17		89	96	.	.	96.59127808	0.47	-0.24	0.26	.	14	1105	2	106430	0	71.6
Cuba	2007	Latin America & Caribbean	Upper-middle	CUB	.	.	.	.	.	0		93	97	100	.	94.99459076	0.45	-0.2	0.31	.	10	1660	2	106440	0	71.6
Cuba	2008	Latin America & Caribbean	Upper-middle	CUB	.	.	.	.	.	100		95	98	.	.	89.46588898	0.52	-0.38	0.27	.	9	1797	4	106440	0	71.6
Cuba	2009	Latin America & Caribbean	Upper-middle	CUB	.	.	.	.	.	99		96	99	100	.	95.86504364	0.36	-0.36	0.28	.	8	2013	2	106440	0	71.6
Cuba	2010	Latin America & Caribbean	Upper-middle	CUB	.	.	.	.	.	95		96	99	100	.	95.55158234	0.35	-0.36	0.31	0.056	9	1853	1	106440	0	71.6
Cuba	2011	Latin America & Caribbean	Upper-middle	CUB	.	.	.	.	.	99		97	99	100	.	96.1026001	0.28	-0.38	0.27	0.052	11	1932	4	106863	0	71.6
Cuba	2012	Latin America & Caribbean	Upper-middle	CUB	.	.	.	.	.	99		99	99	100	.	94.95478058	0.31	-0.4	0.24	0.049	13	1637	3	106649	0	71.6
Cuba	2013	Latin America & Caribbean	Upper-middle	CUB	.	.	.	.	.	99		99	99	.	.	94.77935028	0.37	-0.44	0.12	0.046	12	1953	3	104220	0	71.6
Cuba	2014	Latin America & Caribbean	Upper-middle	CUB	.	.	.	.	.	100		99	99	98.5	.	99.73029327	0.54	-0.05	0.07	0.044	10	2443	3	104020	0	71.6
Cuba	2015	Latin America & Caribbean	Upper-middle	CUB	.	.	.	.	.	99		99	99	.	.	97.86981964	0.64	0.02	0.07	0.044	10	2873	2	104100	0	71.6
Cuba	2016	Latin America & Caribbean	Upper-middle	CUB	.	.	.	.	.	100		99	99	.	.	93.37153625	0.69	-0.1	0.17	0.042	10	2234	3	104040	0	71.6
Cuba	2017	Latin America & Caribbean	Upper-middle	CUB	.	.	.	.	.	100		99	99	.	.	90.33091736	0.65	-0.18	0.27	0.041	10	2252	2	103800	0	71.6
Cuba	2018	Latin America & Caribbean	Upper-middle	CUB	.	.	.	.	.	100		99	99	.	.	84.53137207	0.66	-0.24	0.17	0.04	11	2240	2	103800	0	71.6
Cuba	2019	Latin America & Caribbean	Upper-middle	CUB	.	.	.	.	.	100		99	99	99.1	.	87.06481934	0.61	-0.17	0.04	0.038	.	.	.	103800	0	71.6
Democratic People's Republic of Korea	2003	East Asia & Pacific	Low	PRK	.	.	.	.	.	.		68	95	.	91	.	0.22	-1.8	-1.44	.	.	.	.	120410	0.0021	91.9
Democratic People's Republic of Korea	2004	East Asia & Pacific	Low	PRK	.	.	.	.	.	.		72	95	.	92	.	0.22	-1.73	-1.38	.	.	.	.	120410	0.0021	91.9
Democratic People's Republic of Korea	2005	East Asia & Pacific	Low	PRK	.	.	.	.	.	.		79	96	.	90	.	0.02	-1.72	-1.28	0.285	.	.	.	120410	0.0021	91.9
Democratic People's Republic of Korea	2006	East Asia & Pacific	Low	PRK	.	.	.	.	.	.		89	96	.	90	.	-0.03	-1.75	-1.44	.	.	.	.	120410	0.0021	91.9
Democratic People's Republic of Korea	2007	East Asia & Pacific	Low	PRK	.	.	.	.	.	.		92	99	.	91	.	0.54	-2.08	-1.54	.	.	.	.	120410	0.0021	91.9
Democratic People's Republic of Korea	2008	East Asia & Pacific	Low	PRK	.	.	.	.	.	100		92	98	.	91	.	0.52	-2.02	-1.52	.	.	.	.	120410	0.0021	91.9
Democratic People's Republic of Korea	2009	East Asia & Pacific	Low	PRK	.	.	.	.	.	100		93	98	100	91	96.77365112	-0.03	-1.78	-1.29	.	.	.	.	120410	0.0021	91.9
Democratic People's Republic of Korea	2010	East Asia & Pacific	Low	PRK	.	.	.	.	.	100		93	99	.	91	.	-0.3	-1.87	-1.28	0.273	.	.	.	120410	0.0021	91.9
Democratic People's Republic of Korea	2011	East Asia & Pacific	Low	PRK	.	.	.	.	.	100		94	99	.	93	.	-0.25	-1.87	-1.31	0.277	.	.	.	120410	0.0021	91.9
Democratic People's Republic of Korea	2012	East Asia & Pacific	Low	PRK	.	.	.	.	.	100		96	99	.	93	.	-0.01	-1.91	-1.28	0.274	.	.	.	120410	0.0021	91.9
Democratic People's Republic of Korea	2013	East Asia & Pacific	Low	PRK	.	.	.	.	.	100		93	99	.	93	.	-0.44	-1.9	-1.28	0.268	.	.	.	120410	0.0021	91.9
Democratic People's Republic of Korea	2014	East Asia & Pacific	Low	PRK	.	.	.	.	.	100		93	99	.	93	.	-1.13	-1.64	-1.3	0.265	.	.	.	120410	0.0021	91.9
Democratic People's Republic of Korea	2015	East Asia & Pacific	Low	PRK	.	.	.	.	.	100		96	98	.	97	.	-1.15	-1.63	-1.25	0.27	.	.	.	120410	0.0021	91.9
Democratic People's Republic of Korea	2016	East Asia & Pacific	Low	PRK	.	.	.	.	.	100		96	99	.	97	.	-0.68	-1.63	-1.44	0.264	.	.	.	120410	0.0021	91.9
Democratic People's Republic of Korea	2017	East Asia & Pacific	Low	PRK	98.7	100	100	100	100	100	0.013	97	99	99.5	98	.	-0.5	-1.67	-1.48	0.263	.	.	.	120410	0.0021	91.9
Democratic People's Republic of Korea	2018	East Asia & Pacific	Low	PRK	.	.	.	.	.	100		97	98	.	98	.	-0.34	-1.57	-1.57	0.251	.	.	.	120410	0.0021	91.9
Democratic People's Republic of Korea	2019	East Asia & Pacific	Low	PRK	.	.	.	.	.	100		97	98	.	98	.	-0.3	-1.4	-1.59	0.253	.	.	.	120410	0.0021	91.9
Democratic Republic of the Congo	2003	Sub-Saharan Africa	Low	COD	.	.	.	.	.	.		41	49	.	66	.	-2.03	-1.53	-1.4	.	68	1	4	2267050	0.8705	51.4
Democratic Republic of the Congo	2004	Sub-Saharan Africa	Low	COD	.	.	.	.	.	12		54	57	.	67	.	-2.39	-1.45	-1.45	.	72	1	4	2267050	0.8705	51.4
Democratic Republic of the Congo	2005	Sub-Saharan Africa	Low	COD	.	.	.	.	.	18		60	61	.	67	.	-2.13	-1.57	-1.42	0.34	70	1	4	2267050	0.8705	51.4
Democratic Republic of the Congo	2006	Sub-Saharan Africa	Low	COD	.	.	.	.	.	16		62	63	.	66	.	-2.25	-1.62	-1.53	.	69	1	5	2267050	0.8705	51.4
Democratic Republic of the Congo	2007	Sub-Saharan Africa	Low	COD	51.2	56.4	60.4	67	85.3	21	0.394	70	68	85.3	70	44.78392029	-2.18	-1.75	-1.36	.	65	1	6	2267050	0.8705	51.4
Democratic Republic of the Congo	2008	Sub-Saharan Africa	Low	COD	.	.	.	.	.	44		65	64	.	75	49.6905899	-2.01	-1.67	-1.24	.	51	2	12	2267050	0.8705	51.4
Democratic Republic of the Congo	2009	Sub-Saharan Africa	Low	COD	.	.	.	.	.	68		72	72	.	85	51.79491043	-2	-1.69	-1.39	.	46	2	12	2267050	0.8705	51.4
Democratic Republic of the Congo	2010	Sub-Saharan Africa	Low	COD	61.4	66.3	72.5	78.1	85.3	68	0.298	60	74	87.3	77	54.74396133	-2.2	-1.74	-1.44	0.32	38	3	11	2267050	0.8705	51.4
Democratic Republic of the Congo	2011	Sub-Saharan Africa	Low	COD	.	.	.	.	.	60		74	74	.	70	54.94470978	-2.21	-1.68	-1.43	0.313	39	2	10	2267050	0.8705	51.4
Democratic Republic of the Congo	2012	Sub-Saharan Africa	Low	COD	.	.	.	.	.	73		75	72	.	70	60.60848999	-2.09	-1.65	-1.31	0.317	40	4	9	2267050	0.8705	51.4
Democratic Republic of the Congo	2013	Sub-Saharan Africa	Low	COD	.	.	.	.	.	75		68	71	.	75	62.68452072	-2.19	-1.48	-1.32	0.316	39	4	11	2267050	0.8705	51.4
Democratic Republic of the Congo	2014	Sub-Saharan Africa	Low	COD	61.8	67.3	72.6	75.2	84.3	77	0.2645	68	67	88.4	82	.	-2.17	-1.56	-1.3	0.316	39	5	13	2267050	0.8705	51.4
Democratic Republic of the Congo	2015	Sub-Saharan Africa	Low	COD	.	.	.	.	.	78		63	64	.	82	70.33310699	-2.15	-1.63	-1.29	0.315	37	6	14	2267050	0.8705	51.4
Democratic Republic of the Congo	2016	Sub-Saharan Africa	Low	COD	.	.	.	.	.	72		57	57	.	82	.	-2.23	-1.51	-1.34	0.312	37	5	16	2267050	0.8705	51.4
Democratic Republic of the Congo	2017	Sub-Saharan Africa	Low	COD	.	.	.	.	.	87		57	57	.	85	.	-2.35	-1.64	-1.42	0.31	40	4	16	2267050	0.8705	51.4
Democratic Republic of the Congo	2018	Sub-Saharan Africa	Low	COD	43.2	55.7	63.6	72.5	80	81	0.452	57	57	82.4	85	.	-2.11	-1.55	-1.5	0.305	42	5	11	2267050	0.8705	51.4
Democratic Republic of the Congo	2019	Sub-Saharan Africa	Low	COD	.	.	.	.	.	81		57	57	.	85	.	-1.81	-1.63	-1.54	0.304	.	.	.	2267050	0.8705	51.4
Djibouti	2003	Sub-Saharan Africa	Lower-middle	DJI	.	.	.	.	.	.		68	66	67	59	.	-0.91	-0.66	-0.82	.	37	39	26	23180	0.6558	37.3
Djibouti	2004	Sub-Saharan Africa	Lower-middle	DJI	.	.	.	.	.	.		64	60	.	65	.	-0.34	-0.59	-0.58	.	41	39	13	23180	0.6558	37.3
Djibouti	2005	Sub-Saharan Africa	Lower-middle	DJI	.	.	.	.	.	.		71	65	.	71	28.95325089	-0.81	-0.8	-0.71	0.482	42	40	13	23180	0.6558	37.3
Djibouti	2006	Sub-Saharan Africa	Lower-middle	DJI	.	.	.	.	.	0		72	67	92.3	77	34.21165085	-0.26	-0.88	-0.66	.	38	52	13	23180	0.6558	37.3
Djibouti	2007	Sub-Saharan Africa	Lower-middle	DJI	.	.	.	.	.	.		88	74	.	79	.	-0.12	-0.86	-0.54	.	36	56	14	23180	0.6558	37.3
Djibouti	2008	Sub-Saharan Africa	Lower-middle	DJI	.	.	.	.	.	.		89	73	.	79	41.35263824	0.27	-0.87	-0.33	.	32	62	11	23180	0.6558	37.3
Djibouti	2009	Sub-Saharan Africa	Lower-middle	DJI	.	.	.	.	.	100		89	84	.	77	.	0.49	-0.89	-0.37	.	30	66	11	23180	0.6558	37.3
Djibouti	2010	Sub-Saharan Africa	Lower-middle	DJI	.	.	.	.	.	67		88	85	.	79	.	0.25	-0.97	-0.4	0.435	29	66	11	23180	0.6558	37.3
Djibouti	2011	Sub-Saharan Africa	Lower-middle	DJI	.	.	.	.	.	33		87	84	.	79	54.48617172	0.18	-0.95	-0.41	0.433	24	83	15	23180	0.6558	37.3
Djibouti	2012	Sub-Saharan Africa	Lower-middle	DJI	.	.	.	.	.	67		81	83	87.7	79	.	0.16	-1.06	-0.46	0.412	23	76	25	23180	0.6558	37.3
Djibouti	2013	Sub-Saharan Africa	Lower-middle	DJI	.	.	.	.	.	33		82	80	.	79	50.75242996	-0.1	-0.96	-0.54	0.405	24	77	16	23180	0.6558	37.3
Djibouti	2014	Sub-Saharan Africa	Lower-middle	DJI	.	.	.	.	.	50		78	71	.	80	60.25267029	-0.77	-0.97	-0.6	0.4	23	80	22	23180	0.6558	37.3
Djibouti	2015	Sub-Saharan Africa	Lower-middle	DJI	.	.	.	.	.	17		84	74	.	80	67.06703949	-0.44	-0.95	-0.66	0.388	21	82	35	23180	0.6558	37.3
Djibouti	2016	Sub-Saharan Africa	Lower-middle	DJI	.	.	.	.	.	17		68	75	.	80	69.2826004	-0.63	-0.97	-0.65	0.386	23	68	38	23180	0.6558	37.3
Djibouti	2017	Sub-Saharan Africa	Lower-middle	DJI	.	.	.	.	.	17		76	81	.	98	66.35028839	-0.74	-1.03	-0.64	0.384	26	62	35	23180	0.6558	37.3
Djibouti	2018	Sub-Saharan Africa	Lower-middle	DJI	.	.	.	.	.	67		84	86	.	98	69.90912628	-0.13	-0.9	-0.72	0.384	29	67	27	23180	0.6558	37.3
Djibouti	2019	Sub-Saharan Africa	Lower-middle	DJI	.	.	.	.	.	17		85	83	.	98	.	-0.34	-0.71	-0.86	0.383	.	.	.	23180	0.6558	37.3
Eritrea	2003	Sub-Saharan Africa	Low	ERI	.	.	.	.	.	.		93	92	.	83	46.40356064	-0.72	-0.89	-0.13	.	39	22	37	101000	0.653	68.2
Eritrea	2004	Sub-Saharan Africa	Low	ERI	.	.	.	.	.	.		98	96	.	84	51.90250015	-0.64	-1	-0.22	.	35	20	39	101000	0.653	68.2
Eritrea	2005	Sub-Saharan Africa	Low	ERI	.	.	.	.	.	17		96	95	.	84	68.50227356	-0.8	-0.94	-0.36	0.581	35	11	48	101000	0.653	68.2
Eritrea	2006	Sub-Saharan Africa	Low	ERI	.	.	.	.	.	33		94	94	.	85	68.13629913	-0.9	-1.3	-0.35	.	34	11	48	101000	0.653	68.2
Eritrea	2007	Sub-Saharan Africa	Low	ERI	.	.	.	.	.	17		95	92	.	85	69.81533051	-1.05	-1.29	-0.44	.	44	16	23	101000	0.653	68.2
Eritrea	2008	Sub-Saharan Africa	Low	ERI	.	.	.	.	.	17		95	91	.	86	73.21713257	-0.71	-1.3	-0.39	.	33	16	30	101000	0.653	68.2
Eritrea	2009	Sub-Saharan Africa	Low	ERI	.	.	.	.	.	17		95	93	.	86	80.00193787	-0.68	-1.37	-0.49	.	46	12	22	101000	0.653	68.2
Eritrea	2010	Sub-Saharan Africa	Low	ERI	.	.	.	.	.	16		95	95	88.5	93	70.2298584	-0.88	-1.36	-0.56	0.553	48	15	19	101000	0.653	68.2
Eritrea	2011	Sub-Saharan Africa	Low	ERI	.	.	.	.	.	36		94	96	.	93	66.82819366	-0.77	-1.41	-0.63	0.551	36	14	42	101000	0.653	68.2
Eritrea	2012	Sub-Saharan Africa	Low	ERI	.	.	.	.	.	43		94	98	.	94	59.91452026	-0.7	-1.45	-0.78	0.545	52	14	17	101000	0.653	68.2
Eritrea	2013	Sub-Saharan Africa	Low	ERI	.	.	.	.	.	41		94	94	.	94	55.97177124	-0.77	-1.52	-0.9	0.541	49	12	27	101000	0.653	68.2
Eritrea	2014	Sub-Saharan Africa	Low	ERI	.	.	.	.	.	36		94	90	.	94	.	-0.81	-1.61	-0.89	0.541	52	11	29	101000	0.653	68.2
Eritrea	2015	Sub-Saharan Africa	Low	ERI	.	.	.	.	.	.		95	97	.	94	58.45610809	-0.88	-1.59	-1.3	0.537	42	12	30	101000	0.653	68.2
Eritrea	2016	Sub-Saharan Africa	Low	ERI	.	.	.	.	.	47		95	99	.	94	.	-0.66	-1.7	-1.31	0.536	60	11	14	101000	0.653	68.2
Eritrea	2017	Sub-Saharan Africa	Low	ERI	.	.	.	.	.	31		95	93	.	99	60.4193306	-0.73	-1.72	-1.2	0.53	48	13	19	101000	0.653	68.2
Eritrea	2018	Sub-Saharan Africa	Low	ERI	.	.	.	.	.	34		95	93	.	99	56.17720032	-0.6	-1.73	-1.32	.	49	11	26	101000	0.653	68.2
Eritrea	2019	Sub-Saharan Africa	Low	ERI	.	.	.	.	.	45		95	93	.	99	.	-0.72	-1.76	-1.39	.	.	.	.	101000	0.653	68.2
Ethiopia	2003	Sub-Saharan Africa	Low	ETH	.	.	.	.	.	.		38	35	.	71	25.49868011	-1.41	-0.88	-0.66	.	34	12	4	1000000	0.8073	59.4
Ethiopia	2004	Sub-Saharan Africa	Low	ETH	.	.	.	.	.	8		40	35	.	77	29.15413094	-1.31	-0.79	-0.73	.	35	8	7	1129264.328	0.8073	59.4
Ethiopia	2005	Sub-Saharan Africa	Low	ETH	34.9	29	37.6	36.1	52.5	8	0.2114999	44	40	27.6	80	36.09272003	-1.69	-0.92	-0.77	0.117	31	11	6	1129317.777	0.8073	59.4
Ethiopia	2006	Sub-Saharan Africa	Low	ETH	.	.	.	.	.	8		46	44	.	82	41.94139099	-1.74	-0.66	-0.65	.	39	8	11	1129314.344	0.8073	59.4
Ethiopia	2007	Sub-Saharan Africa	Low	ETH	.	.	.	.	.	4		50	49	.	83	42.41859818	-1.8	-0.44	-0.63	.	37	11	14	1129287.296	0.8073	59.4
Ethiopia	2008	Sub-Saharan Africa	Low	ETH	.	.	.	.	.	35		54	54	.	84	46.07886124	-1.73	-0.4	-0.66	.	38	5	18	1129272.056	0.8073	59.4
Ethiopia	2009	Sub-Saharan Africa	Low	ETH	.	.	.	.	.	34		58	59	.	88	50.10383987	-1.64	-0.5	-0.7	.	42	9	15	1129270.983	0.8073	59.4
Ethiopia	2010	Sub-Saharan Africa	Low	ETH	.	.	.	.	.	45		61	64	.	88	55.65589905	-1.64	-0.43	-0.69	0.097	42	10	20	1129253.379	0.8073	59.4
Ethiopia	2011	Sub-Saharan Africa	Low	ETH	45.3	52	52	56.4	79.7	43	0.366	65	68	33.9	88	50.28746033	-1.51	-0.48	-0.66	0.093	47	4	19	1129208.088	0.8073	59.4
Ethiopia	2012	Sub-Saharan Africa	Low	ETH	.	.	.	.	.	50		62	62	.	68	50.51939011	-1.56	-0.43	-0.6	0.091	42	13	16	1129209.376	0.8073	59.4
Ethiopia	2013	Sub-Saharan Africa	Low	ETH	.	.	.	.	.	38		59	55	.	72	.	-1.41	-0.61	-0.49	0.083	42	15	13	1129212.38	0.8073	59.4
Ethiopia	2014	Sub-Saharan Africa	Low	ETH	.	.	.	.	.	57		61	54	41.2	80	53.01525879	-1.34	-0.42	-0.44	0.081	38	11	14	1129225.045	0.8073	59.4
Ethiopia	2015	Sub-Saharan Africa	Low	ETH	.	.	.	.	.	68		63	56	.	80	52.99047089	-1.5	-0.65	-0.45	0.076	37	16	11	1129272.914	0.8073	59.4
Ethiopia	2016	Sub-Saharan Africa	Low	ETH	43.2	49.9	54.4	58.6	74.3	71	0.3545	66	57	62.4	80	.	-1.62	-0.64	-0.42	0.076	35	16	13	1129304.039	0.8073	59.4
Ethiopia	2017	Sub-Saharan Africa	Low	ETH	.	.	.	.	.	72		68	59	.	93	.	-1.68	-0.7	-0.56	0.084	34	16	23	1129279.999	0.8073	59.4
Ethiopia	2018	Sub-Saharan Africa	Low	ETH	.	.	.	.	.	61		67	55	.	93	.	-1.27	-0.61	-0.49	0.084	35	16	24	1129300.39	0.8073	59.4
Ethiopia	2019	Sub-Saharan Africa	Low	ETH	42.1	53.9	46.1	62.2	82.4	66	0.4445	68	58	73.6	93	.	-1.28	-0.63	-0.41	0.084	.	.	.	1129300.39	0.8073	59.4
Gambia	2003	Sub-Saharan Africa	Low	GMB	.	.	.	.	.	.		87	90	.	94	62.56903839	0.32	-0.48	-0.29	.	12	20	138	10120	0.8076	18.4
Gambia	2004	Sub-Saharan Africa	Low	GMB	.	.	.	.	.	50		87	92	.	94	62.04341125	0.17	-0.55	-0.61	.	10	17	84	10120	0.8076	18.4
Gambia	2005	Sub-Saharan Africa	Low	GMB	.	.	.	.	.	50		95	91	.	89	60.58354187	0.2	-0.72	-0.71	0.593	12	17	79	10120	0.8076	18.4
Gambia	2006	Sub-Saharan Africa	Low	GMB	94.6	91.4	91	93.4	91.4	33	-0.0875294	95	89	97.8	94	59.35604095	-0.03	-0.68	-0.72	.	13	18	76	10120	0.8076	18.4
Gambia	2007	Sub-Saharan Africa	Low	GMB	.	.	.	.	.	67		95	88	.	90	67.38768005	0.05	-0.57	-0.73	.	15	15	71	10120	0.8076	18.4
Gambia	2008	Sub-Saharan Africa	Low	GMB	.	.	.	.	.	83		96	92	.	91	75.76902771	0.07	-0.72	-0.74	.	16	16	67	10120	0.8076	18.4
Gambia	2009	Sub-Saharan Africa	Low	GMB	.	.	.	.	.	100		98	96	.	91	.	0.12	-0.67	-0.57	.	17	21	61	10120	0.8076	18.4
Gambia	2010	Sub-Saharan Africa	Low	GMB	96.2	92.4	94.8	94.8	96.1	100	0.011	97	92	98.1	91	68.08863831	0.07	-0.68	-0.59	.	18	22	55	10120	0.8076	18.4
Gambia	2011	Sub-Saharan Africa	Low	GMB	.	.	.	.	.	100		96	91	.	91	64.9731369	0	-0.61	-0.51	0.632	19	23	51	10120	0.8076	18.4
Gambia	2012	Sub-Saharan Africa	Low	GMB	.	.	.	.	.	100		98	95	.	92	65.86605072	0	-0.51	-0.64	0.637	20	28	47	10120	0.8076	18.4
Gambia	2013	Sub-Saharan Africa	Low	GMB	93	89.4	89.3	89.4	76.2	100	-0.168	97	96	86.2	82	67.95442963	-0.05	-0.71	-0.7	0.635	21	26	43	10120	0.8076	18.4
Gambia	2014	Sub-Saharan Africa	Low	GMB	.	.	.	.	.	100		96	96	.	92	68.68222046	-0.15	-0.67	-0.69	0.633	22	25	35	10120	0.8076	18.4
Gambia	2015	Sub-Saharan Africa	Low	GMB	.	.	.	.	.	100		97	97	.	92	69.86334229	0.02	-0.9	-0.77	0.632	23	24	26	10120	0.8076	18.4
Gambia	2016	Sub-Saharan Africa	Low	GMB	.	.	.	.	.	100		95	97	.	92	71.70182037	-0.43	-0.84	-0.81	0.776	31	29	21	10120	0.8076	18.4
Gambia	2017	Sub-Saharan Africa	Low	GMB	.	.	.	.	.	100		92	90	.	92	.	-0.08	-0.65	-0.63	0.639	27	26	30	10120	0.8076	18.4
Gambia	2018	Sub-Saharan Africa	Low	GMB	86.8	86.9	82.2	86.3	92.2	100	0.051	93	91	99	92	.	-0.07	-0.62	-0.46	0.638	29	25	28	10120	0.8076	18.4
Gambia	2019	Sub-Saharan Africa	Low	GMB	.	.	.	.	.	100		88	85	.	92	84.03160095	0.11	-0.63	-0.29	0.636	.	.	.	10120	0.8076	18.4
Georgia	2003	Europe & Central Asia	Upper-middle	GEO	.	.	.	.	.	.		75	76	.	.	107.7703781	-1.3	-0.4	-0.7	.	79	43	18	69490	0.4749	51.5
Georgia	2004	Europe & Central Asia	Upper-middle	GEO	.	.	.	.	.	23		78	86	.	.	115.2013931	-0.87	-0.54	-0.47	.	79	48	16	69490	0.4749	51.5
Georgia	2005	Europe & Central Asia	Upper-middle	GEO	.	.	.	.	.	21		82	90	96.3	.	99.85424042	-0.75	-0.43	-0.22	0.464	80	56	16	69490	0.4749	51.5
Georgia	2006	Europe & Central Asia	Upper-middle	GEO	.	.	.	.	.	15		88	96	.	.	.	-0.96	-0.24	0.04	.	77	62	23	69490	0.4749	51.5
Georgia	2007	Europe & Central Asia	Upper-middle	GEO	.	.	.	.	.	11		98	97	.	.	.	-0.64	0.11	-0.13	.	76	67	31	69490	0.4749	51.5
Georgia	2008	Europe & Central Asia	Upper-middle	GEO	.	.	.	.	.	95		92	97	.	.	103.3368073	-0.92	0.3	-0.11	.	67	99	55	69490	0.4749	51.5
Georgia	2009	Europe & Central Asia	Upper-middle	GEO	.	.	.	.	.	45		88	83	.	.	104.9957123	-0.97	0.29	-0.12	.	69	129	33	69490	0.4749	51.5
Georgia	2010	Europe & Central Asia	Upper-middle	GEO	.	.	.	.	.	94		92	94	97.6	.	106.9324417	-0.72	0.31	0.01	0.47	73	128	22	69490	0.4749	51.5
Georgia	2011	Europe & Central Asia	Upper-middle	GEO	.	.	.	.	.	97		94	91	.	.	.	-0.66	0.55	0.12	0.469	76	102	20	69490	0.4749	51.5
Georgia	2012	Europe & Central Asia	Upper-middle	GEO	.	.	.	.	.	89		92	93	.	.	101.5631485	-0.68	0.61	0.4	0.466	73	124	22	69490	0.4749	51.5
Georgia	2013	Europe & Central Asia	Upper-middle	GEO	.	.	.	.	.	98		93	97	.	.	104.3637238	-0.44	0.59	0.47	.	69	156	20	69490	0.4749	51.5
Georgia	2014	Europe & Central Asia	Upper-middle	GEO	.	.	.	.	.	95		91	92	.	.	103.5867004	-0.32	0.49	0.79	0.434	66	195	18	69490	0.4749	51.5
Georgia	2015	Europe & Central Asia	Upper-middle	GEO	.	.	.	.	.	95		94	96	.	.	102.8498611	-0.47	0.4	0.68	0.427	57	246	18	69490	0.4749	51.5
Georgia	2016	Europe & Central Asia	Upper-middle	GEO	.	.	.	.	.	98		92	93	.	.	114.7627106	-0.31	0.52	0.69	0.424	56	285	18	69490	0.4749	51.5
Georgia	2017	Europe & Central Asia	Upper-middle	GEO	.	.	.	.	.	98		91	95	.	.	113.9880981	-0.37	0.58	0.74	.	55	273	17	69490	0.4749	51.5
Georgia	2018	Europe & Central Asia	Upper-middle	GEO	.	.	.	.	.	98		93	98	.	.	96.34047699	-0.43	0.61	0.71	0.425	48	314	4	69490	0.4749	51.5
Georgia	2019	Europe & Central Asia	Upper-middle	GEO	.	.	.	.	.	100		94	99	.	.	94.10443878	-0.45	0.83	0.67	0.423	.	.	.	69490	0.4749	51.5
Ghana	2003	Sub-Saharan Africa	Lower-middle	GHA	75	82.8	87.2	86.1	88.8	.	0.1545	80	80	91.9	74	69.10135651	0.03	-0.2	-0.25	.	54	37	16	227540	0.6731	22.1
Ghana	2004	Sub-Saharan Africa	Lower-middle	GHA	.	.	.	.	.	24		80	83	.	77	61.99924088	0.04	-0.2	-0.25	.	54	35	24	227540	0.6731	22.1
Ghana	2005	Sub-Saharan Africa	Lower-middle	GHA	.	.	.	.	.	25		84	83	.	83	70.09131622	0.17	-0.19	-0.37	0.125	42	75	28	227540	0.6731	22.1
Ghana	2006	Sub-Saharan Africa	Lower-middle	GHA	78.6	83.1	86.4	84.6	98.7	22	0.2085	84	85	92.1	85	67.54068756	0.01	0.16	-0.02	.	43	50	18	227540	0.6731	22.1
Ghana	2007	Sub-Saharan Africa	Lower-middle	GHA	.	.	.	.	.	22		94	95	96.1	86	72.07395935	-0.07	0.13	0.04	.	42	56	16	227540	0.6731	22.1
Ghana	2008	Sub-Saharan Africa	Lower-middle	GHA	87.5	86	89.6	95.5	94.7	80	0.1194999	93	86	90.1	86	77.7154007	-0.03	0.03	-0.07	.	42	64	16	227540	0.6731	22.1
Ghana	2009	Sub-Saharan Africa	Lower-middle	GHA	.	.	.	.	.	86		94	93	.	86	77.56089783	0.03	-0.05	-0.01	.	35	81	20	227540	0.6731	22.1
Ghana	2010	Sub-Saharan Africa	Lower-middle	GHA	.	.	.	.	.	76		94	93	.	86	.	0.03	-0.04	0.01	0.09934	34	95	16	227540	0.6731	22.1
Ghana	2011	Sub-Saharan Africa	Lower-middle	GHA	90.9	93.4	94	93.3	98.3	85	0.0735	91	91	96.4	88	85.29878998	0.17	-0.05	-0.03	0.098	37	108	20	227540	0.6731	22.1
Ghana	2012	Sub-Saharan Africa	Lower-middle	GHA	.	.	.	.	.	80		92	88	.	88	104.0979538	0.13	-0.05	-0.13	0.093	41	98	17	227540	0.6731	22.1
Ghana	2013	Sub-Saharan Africa	Lower-middle	GHA	.	.	.	.	.	15		90	89	.	88	93.81213379	0.06	-0.1	-0.1	0.088	39	73	30	227540	0.6731	22.1
Ghana	2014	Sub-Saharan Africa	Lower-middle	GHA	86.5	89.5	89.3	88.9	92.9	72	0.061	98	92	90.5	88	92.7401123	-0.11	-0.28	-0.19	0.083	45	58	26	227540	0.6731	22.1
Ghana	2015	Sub-Saharan Africa	Lower-middle	GHA	.	.	.	.	.	74		88	89	.	88	98.38964844	-0.03	-0.22	-0.19	0.075	36	66	47	227540	0.6731	22.1
Ghana	2016	Sub-Saharan Africa	Lower-middle	GHA	.	.	.	.	.	.		93	89	.	88	.	-0.13	-0.17	-0.15	0.066	38	55	18	227540	0.6731	22.1
Ghana	2017	Sub-Saharan Africa	Lower-middle	GHA	.	.	.	.	.	79		99	95	.	89	94.48327637	0.09	-0.11	-0.23	0.069	41	48	21	227540	0.6731	22.1
Ghana	2018	Sub-Saharan Africa	Lower-middle	GHA	85.5	87	83.3	84.9	91.7	80	0.0515	97	92	97.1	89	94.60922241	-0.02	-0.21	-0.12	0.063	38	65	21	227540	0.6731	22.1
Ghana	2019	Sub-Saharan Africa	Lower-middle	GHA	.	.	.	.	.	75		97	92	97.4	89	.	0.1	-0.21	-0.08	0.058	.	.	.	227540	0.6731	22.1
Guinea	2003	Sub-Saharan Africa	Low	GIN	.	.	.	.	.	.		57	48	84.3	85	28.33241081	-0.79	-0.71	-0.82	.	62	8	25	245720	0.7725	34.3
Guinea	2004	Sub-Saharan Africa	Low	GIN	.	.	.	.	.	24		60	50	.	86	36.85083008	-1.03	-0.87	-0.92	.	69	5	23	245720	0.7725	34.3
Guinea	2005	Sub-Saharan Africa	Low	GIN	42	44.3	55.7	57	57.2	26	0.2155	59	51	82.2	90	42.61109924	-1.16	-1.05	-1.05	.	70	6	20	245720	0.7725	34.3
Guinea	2006	Sub-Saharan Africa	Low	GIN	.	.	.	.	.	21		57	51	.	95	47.79790878	-1.91	-1.3	-1.12	.	71	4	11	245720	0.7725	34.3
Guinea	2007	Sub-Saharan Africa	Low	GIN	.	.	.	.	.	32		63	57	.	95	49.0343895	-2.4	-1.25	-1.28	.	72	4	11	245720	0.7725	34.3
Guinea	2008	Sub-Saharan Africa	Low	GIN	.	.	.	.	.	76		60	55	88.4	96	42.8121109	-2.1	-1.17	-1.2	.	71	4	11	245720	0.7725	34.3
Guinea	2009	Sub-Saharan Africa	Low	GIN	.	.	.	.	.	74		57	53	.	96	47.92486954	-2.12	-1.02	-1.08	.	73	4	11	245720	0.7725	34.3
Guinea	2010	Sub-Saharan Africa	Low	GIN	.	.	.	.	.	82		64	58	.	90	46.68862152	-1.69	-1.11	-1.2	0.575	69	6	11	245720	0.7725	34.3
Guinea	2011	Sub-Saharan Africa	Low	GIN	.	.	.	.	.	97		63	62	.	80	.	-1.39	-1.12	-1.1	0.572	60	9	17	245720	0.7725	34.3
Guinea	2012	Sub-Saharan Africa	Low	GIN	47.1	60.3	61.2	65.3	80.4	97	0.358	57	58	85.2	80	53.81919098	-1.29	-1.27	-1.04	0.571	62	9	14	245720	0.7725	34.3
Guinea	2013	Sub-Saharan Africa	Low	GIN	.	.	.	.	.	87		50	54	.	80	54.54647827	-1.23	-1.17	-1.04	0.572	62	9	15	245720	0.7725	34.3
Guinea	2014	Sub-Saharan Africa	Low	GIN	.	.	.	.	.	79		44	50	.	80	55.98939896	-0.96	-1.23	-1.06	0.578	58	12	17	245720	0.7725	34.3
Guinea	2015	Sub-Saharan Africa	Low	GIN	.	.	.	.	.	71		47	47	.	80	.	-0.39	-1.15	-0.99	0.566	49	9	27	245720	0.7725	34.3
Guinea	2016	Sub-Saharan Africa	Low	GIN	26.5	43	44.6	58.9	72.1	92	0.5354999	47	47	.	80	51.20038986	-0.39	-1.01	-0.92	0.556	50	14	32	245720	0.7725	34.3
Guinea	2017	Sub-Saharan Africa	Low	GIN	.	.	.	.	.	76		47	47	.	80	.	-0.7	-1.04	-1.01	0.584	56	17	15	245720	0.7725	34.3
Guinea	2018	Sub-Saharan Africa	Low	GIN	27.3	31.6	41.9	43	59.4	95	0.378	47	47	80.9	80	.	-0.87	-0.97	-1.04	0.581	61	18	11	245720	0.7725	34.3
Guinea	2019	Sub-Saharan Africa	Low	GIN	.	.	.	.	.	92		47	47	.	80	.	-0.83	-0.78	-0.9	0.577	.	.	.	245720	0.7725	34.3
Guinea-Bissau	2003	Sub-Saharan Africa	Low	GNB	.	.	.	.	.	.		60	74	.	62	.	-0.49	-1.22	-1.15	.	39	30	12	28120	0.8141	64.7
Guinea-Bissau	2004	Sub-Saharan Africa	Low	GNB	.	.	.	.	.	18		64	75	.	64	.	-0.38	-1.46	-1.22	.	33	42	15	28120	0.8141	64.7
Guinea-Bissau	2005	Sub-Saharan Africa	Low	GNB	.	.	.	.	.	18		68	76	.	65	.	-0.56	-1.36	-1.15	0.191	34	37	18	28120	0.8141	64.7
Guinea-Bissau	2006	Sub-Saharan Africa	Low	GNB	70.2	71.2	71.4	78.1	89.8	9	0.2305	71	74	77.9	69	.	-0.5	-1.1	-1.09	.	37	35	18	28120	0.8141	64.7
Guinea-Bissau	2007	Sub-Saharan Africa	Low	GNB	.	.	.	.	.	18		74	73	.	92	.	-0.46	-1.08	-1.19	.	34	37	22	28120	0.8141	64.7
Guinea-Bissau	2008	Sub-Saharan Africa	Low	GNB	.	.	.	.	.	27		77	71	.	94	.	-0.71	-1.04	-1.18	.	37	34	21	28120	0.8141	64.7
Guinea-Bissau	2009	Sub-Saharan Africa	Low	GNB	.	.	.	.	.	45		80	69	.	94	.	-0.67	-1.03	-1.2	.	39	40	14	28120	0.8141	64.7
Guinea-Bissau	2010	Sub-Saharan Africa	Low	GNB	64.2	71.8	69.2	67	77.6	55	0.11	83	76	92.6	78	57.28281021	-0.69	-1.03	-1.16	0.17	41	17	32	28120	0.8141	64.7
Guinea-Bissau	2011	Sub-Saharan Africa	Low	GNB	.	.	.	.	.	55		86	83	.	80	.	-0.75	-1.03	-1.16	0.153	40	8	44	28120	0.8141	64.7
Guinea-Bissau	2012	Sub-Saharan Africa	Low	GNB	.	.	.	.	.	27		87	81	.	80	.	-0.97	-1.23	-1.28	0.148	64	8	17	28120	0.8141	64.7
Guinea-Bissau	2013	Sub-Saharan Africa	Low	GNB	.	.	.	.	.	73		87	81	.	80	.	-0.9	-1.43	-1.33	0.139	69	9	18	28120	0.8141	64.7
Guinea-Bissau	2014	Sub-Saharan Africa	Low	GNB	75.6	81.9	84.2	80.6	86	27	0.0975	86	81	92.4	80	.	-0.71	-1.58	-1.54	0.135	62	11	39	28120	0.8141	64.7
Guinea-Bissau	2015	Sub-Saharan Africa	Low	GNB	.	.	.	.	.	18		86	80	.	80	.	-0.52	-1.61	-1.48	0.128	70	10	26	28120	0.8141	64.7
Guinea-Bissau	2016	Sub-Saharan Africa	Low	GNB	.	.	.	.	.	18		85	80	.	80	.	-0.44	-1.64	-1.55	0.111	74	10	18	28120	0.8141	64.7
Guinea-Bissau	2017	Sub-Saharan Africa	Low	GNB	.	.	.	.	.	0		79	66	.	83	.	-0.5	-1.77	-1.56	0.105	76	10	13	28120	0.8141	64.7
Guinea-Bissau	2018	Sub-Saharan Africa	Low	GNB	.	.	.	.	.	27		82	79	.	83	.	-0.68	-1.49	-1.53	0.099	74	11	15	28120	0.8141	64.7
Guinea-Bissau	2019	Sub-Saharan Africa	Low	GNB	72.8	73.7	79.5	73.6	79.3	45	0.0645	78	79	97	83	.	-0.56	-1.51	-1.45	0.093	.	.	.	28120	0.8141	64.7
Guyana	2003	Latin America & Caribbean	Upper-middle	GUY	.	.	.	.	.	.		90	88	90	84	74.29676819	-0.44	-0.12	-0.4	.	38	148	15	196850	0.0688	60
Guyana	2004	Latin America & Caribbean	Upper-middle	GUY	.	.	.	.	.	31		91	88	.	85	.	-0.56	-0.16	-0.45	.	35	153	41	196850	0.0688	60
Guyana	2005	Latin America & Caribbean	Upper-middle	GUY	.	.	.	.	.	23		93	92	.	91	94.31842041	-0.46	-0.51	-0.56	0.173	35	156	49	196850	0.0688	60
Guyana	2006	Latin America & Caribbean	Upper-middle	GUY	.	.	.	.	.	46		93	90	.	92	93.40338898	-0.73	-0.3	-0.58	.	36	98	47	196850	0.0688	60
Guyana	2007	Latin America & Caribbean	Upper-middle	GUY	94.3	90.3	100	96.2	100	8	0.0864999	94	96	81.4	91	95.22232056	-0.56	-0.04	-0.59	.	34	108	66	196850	0.0688	60
Guyana	2008	Latin America & Caribbean	Upper-middle	GUY	.	.	.	.	.	100		93	95	.	90	94.95202637	-0.63	-0.19	-0.56	.	36	115	61	196850	0.0688	60
Guyana	2009	Latin America & Caribbean	Upper-middle	GUY	57.6	81.8	79.2	75.5	87.2	100	0.2645	98	97	92.1	90	98.19371033	-0.63	-0.18	-0.54	.	34	129	63	196850	0.0688	60
Guyana	2010	Latin America & Caribbean	Upper-middle	GUY	.	.	.	.	.	.		95	95	.	97	92.20617676	-0.46	-0.11	-0.56	0.149	34	132	77	196850	0.0688	60
Guyana	2011	Latin America & Caribbean	Upper-middle	GUY	.	.	.	.	.	100		93	98	.	97	96.6171875	-0.43	-0.08	-0.61	0.144	36	160	49	196850	0.0688	60
Guyana	2012	Latin America & Caribbean	Upper-middle	GUY	.	.	.	.	.	100		97	99	.	97	95.54665375	-0.5	-0.11	-0.75	0.14	38	166	32	196850	0.0688	60
Guyana	2013	Latin America & Caribbean	Upper-middle	GUY	.	.	.	.	.	100		98	99	.	99	.	-0.46	-0.12	-0.65	0.13	37	183	33	196850	0.0688	60
Guyana	2014	Latin America & Caribbean	Upper-middle	GUY	94.6	94.2	94.7	94.8	94.1	100	-0.002	98	99	90.7	99	.	-0.14	-0.23	-0.74	0.127	36	213	23	196850	0.0688	60
Guyana	2015	Latin America & Caribbean	Upper-middle	GUY	.	.	.	.	.	100		95	99	.	99	.	-0.14	-0.34	-0.64	0.114	33	239	20	196850	0.0688	60
Guyana	2016	Latin America & Caribbean	Upper-middle	GUY	.	.	.	.	.	100		97	99	.	99	.	-0.03	-0.3	-0.32	0.111	30	255	18	196850	0.0688	60
Guyana	2017	Latin America & Caribbean	Upper-middle	GUY	.	.	.	.	.	100		97	99	.	99	.	-0.04	-0.29	-0.51	0.106	28	305	19	196850	0.0688	60
Guyana	2018	Latin America & Caribbean	Upper-middle	GUY	.	.	.	.	.	100		95	98	.	99	.	-0.18	-0.27	-0.23	0.102	32	317	15	196850	0.0688	60
Guyana	2019	Latin America & Caribbean	Upper-middle	GUY	.	.	.	.	.	100		99	98	.	99	.	-0.24	-0.39	-0.09	0.109	.	.	.	196850	0.0688	60
Haiti	2003	Latin America & Caribbean	Lower-middle	HTI	.	.	.	.	.	.		53	57	.	42	.	-1.32	-1.52	-1.72	.	48	11	27	27560	.	20.7
Haiti	2004	Latin America & Caribbean	Lower-middle	HTI	.	.	.	.	.	4		57	57	.	48	.	-1.99	-1.66	-1.47	.	46	13	26	27560	.	20.7
Haiti	2005	Latin America & Caribbean	Lower-middle	HTI	.	.	.	.	.	.		60	58	.	37	.	-1.81	-1.33	-1.37	0.176	46	13	25	27560	.	20.7
Haiti	2006	Latin America & Caribbean	Lower-middle	HTI	50	55.7	63.4	56	67	9	0.1715	62	59	84.5	31	.	-1.39	-1.28	-1.31	.	43	6	35	27560	.	20.7
Haiti	2007	Latin America & Caribbean	Lower-middle	HTI	.	.	.	.	.	5		64	60	.	43	.	-1.32	-1.3	-1.28	.	40	19	30	27560	.	20.7
Haiti	2008	Latin America & Caribbean	Lower-middle	HTI	.	.	.	.	.	2		64	62	.	50	.	-1.39	-1.29	-1.21	.	39	20	32	27560	.	20.7
Haiti	2009	Latin America & Caribbean	Lower-middle	HTI	.	.	.	.	.	4		65	63	.	70	.	-0.96	-1.49	-1.09	.	39	21	33	27560	.	20.7
Haiti	2010	Latin America & Caribbean	Lower-middle	HTI	.	.	.	.	.	46		67	64	.	70	.	-0.94	-1.63	-1.19	0.124	33	22	56	27560	.	20.7
Haiti	2011	Latin America & Caribbean	Lower-middle	HTI	.	.	.	.	.	26		68	65	.	70	.	-0.99	-1.67	-1.22	0.12	26	11	104	27560	.	20.7
Haiti	2012	Latin America & Caribbean	Lower-middle	HTI	65	64.2	69.2	62.9	62.8	29	-0.0284999	66	66	90.3	76	.	-0.79	-1.65	-1.24	0.116	28	13	95	27560	.	20.7
Haiti	2013	Latin America & Caribbean	Lower-middle	HTI	.	.	.	.	.	50		65	68	.	76	.	-0.63	-1.58	-1.13	0.09	36	14	59	27560	.	20.7
Haiti	2014	Latin America & Caribbean	Lower-middle	HTI	.	.	.	.	.	21		63	69	.	81	.	-0.64	-2.04	-1.23	0.087	31	14	75	27560	.	20.7
Haiti	2015	Latin America & Caribbean	Lower-middle	HTI	.	.	.	.	.	23		64	69	.	81	.	-0.67	-2.02	-1.24	0.086	34	17	78	27560	.	20.7
Haiti	2016	Latin America & Caribbean	Lower-middle	HTI	.	.	.	.	.	34		64	69	.	81	.	-0.74	-2.08	-1.33	0.084	35	17	75	27560	.	20.7
Haiti	2017	Latin America & Caribbean	Lower-middle	HTI	51.2	54.8	57.4	73.5	79.2	21	0.3735	64	69	91	81	.	-0.67	-2.07	-1.24	0.081	40	17	64	27560	.	20.7
Haiti	2018	Latin America & Caribbean	Lower-middle	HTI	.	.	.	.	.	30		64	69	.	81	.	-0.63	-1.91	-1.28	0.07	44	17	56	27560	.	20.7
Haiti	2019	Latin America & Caribbean	Lower-middle	HTI	.	.	.	.	.	29		51	65	.	81	.	-0.78	-2.02	-1.34	0.069	.	.	.	27560	.	20.7
Honduras	2003	Latin America & Caribbean	Lower-middle	HND	.	.	.	.	.	.		92	95	.	94	80.09052277	-0.38	-0.64	-0.92	.	48	75	19	111890	0.0553	57.5
Honduras	2004	Latin America & Caribbean	Lower-middle	HND	.	.	.	.	.	25		94	92	.	94	.	-0.39	-0.62	-0.89	.	50	75	20	111890	0.0553	57.5
Honduras	2005	Latin America & Caribbean	Lower-middle	HND	.	.	.	.	.	23		98	96	.	90	80.04212952	-0.63	-0.67	-0.81	0.458	49	95	21	111890	0.0553	57.5
Honduras	2006	Latin America & Caribbean	Lower-middle	HND	85.2	86.6	85.6	83.9	85.5	23	-0.0105	95	95	91.7	94	84.64035034	-0.67	-0.65	-0.83	.	50	114	14	111890	0.0553	57.5
Honduras	2007	Latin America & Caribbean	Lower-middle	HND	.	.	.	.	.	32		94	94	.	94	.	-0.44	-0.55	-0.79	.	50	124	18	111890	0.0553	57.5
Honduras	2008	Latin America & Caribbean	Lower-middle	HND	.	.	.	.	.	91		93	93	.	94	82.25229645	-0.53	-0.62	-0.9	.	51	128	24	111890	0.0553	57.5
Honduras	2009	Latin America & Caribbean	Lower-middle	HND	.	.	.	.	.	95		97	98	.	94	83.34014893	-0.31	-0.68	-0.9	.	45	148	28	111890	0.0553	57.5
Honduras	2010	Latin America & Caribbean	Lower-middle	HND	.	.	.	.	.	95		97	98	.	94	87.55882263	-0.5	-0.64	-0.89	0.443	46	142	25	111890	0.0553	57.5
Honduras	2011	Latin America & Caribbean	Lower-middle	HND	.	.	.	.	.	96		97	97	.	94	90.22033691	-0.39	-0.54	-0.83	0.431	46	155	21	111890	0.0553	57.5
Honduras	2012	Latin America & Caribbean	Lower-middle	HND	90	87.6	86.2	84.9	89.8	92	-0.0154999	98	97	96.6	94	89.96846771	-0.35	-0.7	-0.95	0.428	50	140	25	111890	0.0553	57.5
Honduras	2013	Latin America & Caribbean	Lower-middle	HND	.	.	.	.	.	71		99	97	.	94	83.39466858	-0.44	-0.73	-0.95	0.424	49	149	19	111890	0.0553	57.5
Honduras	2014	Latin America & Caribbean	Lower-middle	HND	.	.	.	.	.	65		99	97	.	94	79.12477875	-0.53	-0.81	-0.79	0.417	49	140	22	111890	0.0553	57.5
Honduras	2015	Latin America & Caribbean	Lower-middle	HND	.	.	.	.	.	85		98	98	.	94	.	-0.47	-0.82	-0.57	0.414	51	134	17	111890	0.0553	57.5
Honduras	2016	Latin America & Caribbean	Lower-middle	HND	.	.	.	.	.	89		95	98	.	94	81.28151703	-0.43	-0.73	-0.66	0.404	50	144	18	111890	0.0553	57.5
Honduras	2017	Latin America & Caribbean	Lower-middle	HND	.	.	.	.	.	93		90	98	.	99	82.71173859	-0.56	-0.51	-0.72	0.401	50	140	13	111890	0.0553	57.5
Honduras	2018	Latin America & Caribbean	Lower-middle	HND	.	.	.	.	.	83		91	91	.	99	.	-0.52	-0.62	-0.62	0.399	51	146	11	111890	0.0553	57.5
Honduras	2019	Latin America & Caribbean	Lower-middle	HND	.	.	.	.	.	84		88	89	.	99	81.74887848	-0.53	-0.61	-0.81	0.396	.	.	.	111890	0.0553	57.5
India	2003	South Asia	Lower-middle	IND	.	.	.	.	.	.		61	60	.	86	77.68704987	-1.51	-0.09	-0.42	.	73	19	2	2973190	0.8069	54.8
India	2004	South Asia	Lower-middle	IND	.	.	.	.	.	.		63	64	.	86	.	-1.28	-0.16	-0.41	.	72	20	2	2973190	0.8069	54.8
India	2005	South Asia	Lower-middle	IND	.	.	.	.	.	.		65	68	.	86	.	-1.01	-0.11	-0.36	0.645	73	24	2	2973190	0.8069	54.8
India	2006	South Asia	Lower-middle	IND	39.9	48.2	61.6	72	85.2	.	0.572	65	69	74.2	86	.	-1.06	-0.1	-0.28	.	72	25	2	2973190	0.8069	54.8
India	2007	South Asia	Lower-middle	IND	.	.	.	.	.	15		64	70	.	86	.	-1.15	0.12	-0.4	.	71	27	2	2973190	0.8069	54.8
India	2008	South Asia	Lower-middle	IND	.	.	.	.	.	67		70	72	.	86	95.52464294	-1.11	-0.02	-0.34	.	69	31	3	2973190	0.8069	54.8
India	2009	South Asia	Lower-middle	IND	.	.	.	.	.	72		74	78	.	86	97.01264191	-1.35	-0.01	-0.45	.	67	37	1	2973190	0.8069	54.8
India	2010	South Asia	Lower-middle	IND	.	.	.	.	.	.		79	82	.	87	.	-1.28	0.03	-0.47	0.594	65	38	1	2973190	0.8069	54.8
India	2011	South Asia	Lower-middle	IND	.	.	.	.	.	82		82	84	.	87	93.60028839	-1.33	0.01	-0.54	0.587	62	43	1	2973190	0.8069	54.8
India	2012	South Asia	Lower-middle	IND	.	.	.	.	.	.		82	83	.	87	.	-1.29	-0.17	-0.51	0.582	63	46	2	2973190	0.8069	54.8
India	2013	South Asia	Lower-middle	IND	.	.	.	.	.	.		83	83	.	87	99.31997681	-1.23	-0.17	-0.52	0.544	69	45	1	2973190	0.8069	54.8
India	2014	South Asia	Lower-middle	IND	.	.	.	.	.	.		85	85	.	87	100.3877716	-1	-0.21	-0.43	0.54	67	49	2	2973190	0.8069	54.8
India	2015	South Asia	Lower-middle	IND	.	.	.	.	.	65		87	87	.	87	100.4220886	-0.95	0.09	-0.35	0.537	65	57	2	2973190	0.8069	54.8
India	2016	South Asia	Lower-middle	IND	73.2	78.9	83.1	85.7	88.8	70	0.19	88	88	79.3	87	98.50704956	-0.95	0.08	-0.28	0.534	63	63	1	2973190	0.8069	54.8
India	2017	South Asia	Lower-middle	IND	.	.	.	.	.	63		89	90	.	90	96.2924881	-0.76	0.09	-0.24	0.524	62	69	2	2973190	0.8069	54.8
India	2018	South Asia	Lower-middle	IND	.	.	.	.	.	58		90	93	.	90	.	-0.98	0.28	-0.19	0.521	63	74	2	2973190	0.8069	54.8
India	2019	South Asia	Lower-middle	IND	.	.	.	.	.	80		91	95	.	90	93.26248169	-0.7	0.17	-0.23	0.518	.	.	.	2973190	0.8069	54.8
Indonesia	2003	East Asia & Pacific	Lower-middle	IDN	59.5	64.8	71.7	78.9	84.9	.	0.3245	71	74	91.5	82	95.6805191	-2.09	-0.46	-0.97	.	45	47	2	1811570	0.768	24.8
Indonesia	2004	East Asia & Pacific	Lower-middle	IDN	.	.	.	.	.	29		71	76	.	82	96.35920715	-1.91	-0.42	-0.93	.	45	46	3	1811570	0.768	24.8
Indonesia	2005	East Asia & Pacific	Lower-middle	IDN	.	.	.	.	.	30		72	77	.	83	95.08203888	-1.52	-0.48	-0.88	0.11	54	49	3	1811570	0.768	24.8
Indonesia	2006	East Asia & Pacific	Lower-middle	IDN	.	.	.	.	.	24		72	79	.	83	93.03598022	-1.42	-0.33	-0.84	.	52	59	3	1811570	0.768	24.8
Indonesia	2007	East Asia & Pacific	Lower-middle	IDN	63.3	74.4	78.2	81.6	84.9	26	0.252	73	76	93.3	83	95.91323853	-1.2	-0.28	-0.62	.	49	78	4	1811570	0.768	24.8
Indonesia	2008	East Asia & Pacific	Lower-middle	IDN	.	.	.	.	.	78		77	76	.	79	96.36197662	-1.06	-0.24	-0.59	.	48	74	2	1811570	0.768	24.8
Indonesia	2009	East Asia & Pacific	Lower-middle	IDN	.	.	.	.	.	78		78	74	.	85	99.37239838	-0.75	-0.3	-0.84	.	48	77	4	1811570	0.768	24.8
Indonesia	2010	East Asia & Pacific	Lower-middle	IDN	.	.	.	.	.	77		81	78	92.7	85	.	-0.85	-0.21	-0.75	0.098	57	63	3	1811570	0.768	24.8
Indonesia	2011	East Asia & Pacific	Lower-middle	IDN	.	.	.	.	.	78		81	80	.	85	.	-0.77	-0.26	-0.7	0.094	57	71	3	1811570	0.768	24.8
Indonesia	2012	East Asia & Pacific	Lower-middle	IDN	64.7	79.5	85.5	82.5	89.5	78	0.263	87	82	95.7	85	104.6191025	-0.59	-0.27	-0.64	0.086	53	82	3	1811570	0.768	24.8
Indonesia	2013	East Asia & Pacific	Lower-middle	IDN	.	.	.	.	.	81		92	87	95.4	85	102.7202988	-0.52	-0.2	-0.61	0.085	49	93	3	1811570	0.768	24.8
Indonesia	2014	East Asia & Pacific	Lower-middle	IDN	.	.	.	.	.	74		88	86	.	85	100.5479584	-0.42	-0.04	-0.56	0.078	43	114	6	1811570	0.768	24.8
Indonesia	2015	East Asia & Pacific	Lower-middle	IDN	.	.	.	.	.	67		84	87	.	85	.	-0.62	-0.24	-0.46	0.076	41	136	1	1811570	0.768	24.8
Indonesia	2016	East Asia & Pacific	Lower-middle	IDN	.	.	.	.	.	75		84	88	.	85	.	-0.37	0.01	-0.4	0.069	38	164	1	1877519	0.768	24.8
Indonesia	2017	East Asia & Pacific	Lower-middle	IDN	71.7	75.5	80.6	82.7	83.7	75	0.156	85	90	97.5	85	100.1938171	-0.5	0.04	-0.25	0.067	36	164	2	1877519	0.768	24.8
Indonesia	2018	East Asia & Pacific	Lower-middle	IDN	.	.	.	.	.	68		85	89	.	85	101.6394424	-0.54	0.18	-0.25	0.064	35	185	1	1877519	0.768	24.8
Indonesia	2019	East Asia & Pacific	Lower-middle	IDN	.	.	.	.	.	75		85	88	.	85	.	-0.48	0.18	-0.42	0.064	.	.	.	1877519	0.768	24.8
Ivory Coast	2003	Sub-Saharan Africa	Lower-middle	CIV	.	.	.	.	.	.		61	70	.	76	.	-1.8	-0.98	-0.98	.	54	16	12	318000	0.7842	36.6
Ivory Coast	2004	Sub-Saharan Africa	Lower-middle	CIV	.	.	.	.	.	3		67	78	.	76	.	-2.12	-1.26	-1.21	.	56	18	15	318000	0.7842	36.6
Ivory Coast	2005	Sub-Saharan Africa	Lower-middle	CIV	.	.	.	.	.	3		76	84	87.3	75	.	-2.26	-1.32	-1.24	0.153	61	17	11	318000	0.7842	36.6
Ivory Coast	2006	Sub-Saharan Africa	Lower-middle	CIV	68.5	77.7	89.4	94.4	97.6	15	0.3745	77	73	84.8	75	33.1740799	-1.87	-1.16	-1.2	.	63	19	12	318000	0.7842	36.6
Ivory Coast	2007	Sub-Saharan Africa	Lower-middle	CIV	.	.	.	.	.	18		76	67	.	74	36.55606079	-1.84	-1.21	-1.09	.	63	20	13	318000	0.7842	36.6
Ivory Coast	2008	Sub-Saharan Africa	Lower-middle	CIV	.	.	.	.	.	21		74	63	.	92	.	-1.81	-1.24	-1.11	.	59	21	19	318000	0.7842	36.6
Ivory Coast	2009	Sub-Saharan Africa	Lower-middle	CIV	.	.	.	.	.	19		81	67	.	92	37.91007996	-1.32	-1.11	-1.1	.	60	24	17	318000	0.7842	36.6
Ivory Coast	2010	Sub-Saharan Africa	Lower-middle	CIV	.	.	.	.	.	29		78	64	.	82	.	-1.58	-1.29	-1.16	0.135	59	21	17	318000	0.7842	36.6
Ivory Coast	2011	Sub-Saharan Africa	Lower-middle	CIV	.	.	.	.	.	2		61	49	.	82	47.14712143	-1.41	-1.16	-1.01	0.133	59	20	19	318000	0.7842	36.6
Ivory Coast	2012	Sub-Saharan Africa	Lower-middle	CIV	52.5	54.6	62.5	74	89.2	.	0.464	82	74	90.6	82	46.50365067	-1.26	-1.1	-0.83	0.133	53	28	26	318000	0.7842	36.6
Ivory Coast	2013	Sub-Saharan Africa	Lower-middle	CIV	.	.	.	.	.	70		75	69	.	82	46.73023987	-1.05	-0.93	-0.74	0.138	56	30	13	318000	0.7842	36.6
Ivory Coast	2014	Sub-Saharan Africa	Lower-middle	CIV	.	.	.	.	.	26		73	59	.	82	48.2264595	-1.04	-0.83	-0.42	0.139	51	35	22	318000	0.7842	36.6
Ivory Coast	2015	Sub-Saharan Africa	Lower-middle	CIV	.	.	.	.	.	56		79	67	.	85	54.33404922	-0.83	-0.69	-0.43	0.134	43	37	20	318000	0.7842	36.6
Ivory Coast	2016	Sub-Saharan Africa	Lower-middle	CIV	47.7	58.8	57.2	74.8	84.1	90	0.444	87	73	93.2	85	58.38893127	-0.91	-0.67	-0.53	0.135	40	42	25	318000	0.7842	36.6
Ivory Coast	2017	Sub-Saharan Africa	Lower-middle	CIV	.	.	.	.	.	87		83	70	.	85	64.68260956	-1.09	-0.76	-0.53	0.132	39	50	23	318000	0.7842	36.6
Ivory Coast	2018	Sub-Saharan Africa	Lower-middle	CIV	.	.	.	.	.	99		86	76	.	85	69.3493576	-0.89	-0.57	-0.5	0.135	39	51	22	318000	0.7842	36.6
Ivory Coast	2019	Sub-Saharan Africa	Lower-middle	CIV	.	.	.	.	.	99		84	76	.	85	75.1386795	-0.96	-0.48	-0.53	0.136	.	.	.	318000	0.7842	36.6
Kenya	2003	Sub-Saharan Africa	Lower-middle	KEN	54.8	68.1	79.3	80.3	88	.	0.393	73	72	88.1	73	.	-1.26	-0.62	-0.88	.	45	29	16	569140	0.886	13.5
Kenya	2004	Sub-Saharan Africa	Lower-middle	KEN	.	.	.	.	.	18		73	73	.	73	84.55586243	-1.09	-0.59	-0.86	.	44	29	21	569140	0.886	13.5
Kenya	2005	Sub-Saharan Africa	Lower-middle	KEN	.	.	.	.	.	9		76	69	.	73	85.60270691	-1.25	-0.7	-1	0.138	45	32	20	569140	0.886	13.5
Kenya	2006	Sub-Saharan Africa	Lower-middle	KEN	.	.	.	.	.	24		80	77	.	74	.	-1.13	-0.62	-0.93	.	38	30	35	569140	0.886	13.5
Kenya	2007	Sub-Saharan Africa	Lower-middle	KEN	.	.	.	.	.	28		81	80	.	74	.	-1.3	-0.5	-0.97	.	36	35	38	569140	0.886	13.5
Kenya	2008	Sub-Saharan Africa	Lower-middle	KEN	.	.	.	.	.	47		88	90	.	78	.	-1.39	-0.59	-1.06	.	33	36	38	569140	0.886	13.5
Kenya	2009	Sub-Saharan Africa	Lower-middle	KEN	75.6	80.8	85.5	89.8	93.9	36	0.228	88	88	91.5	78	.	-1.43	-0.63	-1.06	.	32	38	39	569140	0.886	13.5
Kenya	2010	Sub-Saharan Africa	Lower-middle	KEN	.	.	.	.	.	66		90	86	85.8	78	.	-1.17	-0.56	-0.91	0.126	30	42	42	569140	0.886	13.5
Kenya	2011	Sub-Saharan Africa	Lower-middle	KEN	.	.	.	.	.	65		96	87	.	73	.	-1.24	-0.57	-0.95	0.107	31	45	38	569140	0.886	13.5
Kenya	2012	Sub-Saharan Africa	Lower-middle	KEN	.	.	.	.	.	62		94	93	.	73	.	-1.32	-0.52	-1.09	0.11	32	47	36	569140	0.886	13.5
Kenya	2013	Sub-Saharan Africa	Lower-middle	KEN	.	.	.	.	.	38		87	94	.	73	.	-1.17	-0.46	-1.03	0.09	32	51	34	569140	0.886	13.5
Kenya	2014	Sub-Saharan Africa	Lower-middle	KEN	76.4	86.9	88.3	94.5	93.1	52	0.205	92	95	95.5	76	97.89315033	-1.28	-0.33	-0.93	0.084	29	59	31	569140	0.886	13.5
Kenya	2015	Sub-Saharan Africa	Lower-middle	KEN	.	.	.	.	.	38		89	96	93.7	80	99.6445694	-1.24	-0.3	-1.01	0.077	27	63	28	569140	0.886	13.5
Kenya	2016	Sub-Saharan Africa	Lower-middle	KEN	.	.	.	.	.	45		89	96	.	80	100.0846176	-1.35	-0.32	-0.89	0.073	25	69	26	569140	0.886	13.5
Kenya	2017	Sub-Saharan Africa	Lower-middle	KEN	.	.	.	.	.	21		82	89	.	88	.	-1.13	-0.32	-0.95	0.068	24	67	25	569140	0.886	13.5
Kenya	2018	Sub-Saharan Africa	Lower-middle	KEN	.	.	.	.	.	47		92	89	.	88	.	-1.17	-0.41	-0.85	0.082	24	76	28	569140	0.886	13.5
Kenya	2019	Sub-Saharan Africa	Lower-middle	KEN	.	.	.	.	.	40		91	89	.	88	.	-1.12	-0.38	-0.78	0.065	.	.	.	569140	0.886	13.5
Kiribati	2003	East Asia & Pacific	Lower-middle	KIR	.	.	.	.	.	.		70	72	.	76	117.1206207	1.17	-0.75	0.16	.	0	170	2	810	0.0237	80.1
Kiribati	2004	East Asia & Pacific	Lower-middle	KIR	.	.	.	.	.	.		62	56	.	38	125.6157608	1.16	-0.61	0.32	.	0	198	2	810	0.0237	80.1
Kiribati	2005	East Asia & Pacific	Lower-middle	KIR	.	.	.	.	.	.		79	85	.	45	120.8053665	1.38	-0.47	0.2	0.651	0	194	2	810	0.0237	80.1
Kiribati	2006	East Asia & Pacific	Lower-middle	KIR	.	.	.	.	.	.		86	61	.	55	109.0425491	1.35	-0.49	0.05	.	0	169	30	810	0.0237	80.1
Kiribati	2007	East Asia & Pacific	Lower-middle	KIR	.	.	.	.	.	33		94	93	.	43	101.0152283	1.34	-0.67	0.1	.	0	165	35	810	0.0237	80.1
Kiribati	2008	East Asia & Pacific	Lower-middle	KIR	.	.	.	.	.	.		82	72	100	42	107.189537	1.34	-0.7	-0.03	.	0	184	57	810	0.0237	80.1
Kiribati	2009	East Asia & Pacific	Lower-middle	KIR	.	.	.	.	.	50		86	82	88.4	79	.	1.4	-0.78	-0.16	.	0	150	79	810	0.0237	80.1
Kiribati	2010	East Asia & Pacific	Lower-middle	KIR	.	.	.	.	.	83		91	89	.	80	.	1.42	-0.85	-0.08	0.603	0	144	8	810	0.0237	80.1
Kiribati	2011	East Asia & Pacific	Lower-middle	KIR	.	.	.	.	.	83		99	90	.	83	.	1.3	-0.78	0.09	0.596	0	142	2	810	0.0237	80.1
Kiribati	2012	East Asia & Pacific	Lower-middle	KIR	.	.	.	.	.	67		94	91	.	85	.	1.29	-0.8	0.01	0.591	0	141	11	810	0.0237	80.1
Kiribati	2013	East Asia & Pacific	Lower-middle	KIR	.	.	.	.	.	83		95	91	.	90	.	1.28	-0.77	-0.04	0.587	0	150	26	810	0.0237	80.1
Kiribati	2014	East Asia & Pacific	Lower-middle	KIR	.	.	.	.	.	50		75	88	.	90	118.0278931	0.8	-0.56	0.25	0.596	0	158	26	810	0.0237	80.1
Kiribati	2015	East Asia & Pacific	Lower-middle	KIR	.	.	.	.	.	36		78	84	.	90	.	0.84	-0.49	0.22	0.594	0	144	18	810	0.0237	80.1
Kiribati	2016	East Asia & Pacific	Lower-middle	KIR	.	.	.	.	.	.		81	80	.	90	103.1774063	0.87	-0.43	0.25	0.589	0	164	35	810	0.0237	80.1
Kiribati	2017	East Asia & Pacific	Lower-middle	KIR	.	.	.	.	.	67		90	81	.	90	.	0.88	-0.25	0.39	0.585	0	182	51	810	0.0237	80.1
Kiribati	2018	East Asia & Pacific	Lower-middle	KIR	.	.	.	.	.	67		95	84	.	.	.	1.03	-0.28	0.34	0.582	0	212	65	810	0.0237	80.1
Kiribati	2019	East Asia & Pacific	Lower-middle	KIR	50	66.7	57	39.2	49.6	100	-0.1415	97	94	89.2	90	.	1.2	-0.24	0.37	0.565	.	.	.	810	0.0237	80.1
Kyrgyzstan	2003	Europe & Central Asia	Lower-middle	KGZ	.	.	.	.	.	.		98	99	.	.	90.11714935	-1.1	-0.57	-0.98	.	51	44	11	191800	0.5949	55.4
Kyrgyzstan	2004	Europe & Central Asia	Lower-middle	KGZ	.	.	.	.	.	.		99	99	.	.	92.94226074	-1.18	-0.68	-1.1	.	47	49	21	191800	0.5949	55.4
Kyrgyzstan	2005	Europe & Central Asia	Lower-middle	KGZ	.	.	.	.	.	.		98	99	.	.	97.56684875	-1.18	-0.88	-1.25	0.706	43	82	10	191800	0.5949	55.4
Kyrgyzstan	2006	Europe & Central Asia	Lower-middle	KGZ	.	.	.	.	.	.		92	97	96.9	.	101.3713913	-1.39	-0.81	-1.32	.	39	95	19	191800	0.5949	55.4
Kyrgyzstan	2007	Europe & Central Asia	Lower-middle	KGZ	.	.	.	.	.	.		94	99	.	.	96.09867859	-0.99	-0.78	-1.32	.	43	77	22	191800	0.5949	55.4
Kyrgyzstan	2008	Europe & Central Asia	Lower-middle	KGZ	.	.	.	.	.	.		95	99	.	.	94.85076141	-0.57	-0.79	-1.22	.	49	79	12	191800	0.5949	55.4
Kyrgyzstan	2009	Europe & Central Asia	Lower-middle	KGZ	.	.	.	.	.	.		95	99	.	.	98.19496918	-0.62	-0.96	-1.31	.	39	96	21	191800	0.5949	55.4
Kyrgyzstan	2010	Europe & Central Asia	Lower-middle	KGZ	.	.	.	.	.	100		96	99	.	.	97.05428314	-1.04	-0.65	-1.17	0.672	43	94	15	191800	0.5949	55.4
Kyrgyzstan	2011	Europe & Central Asia	Lower-middle	KGZ	.	.	.	.	.	100		96	97	.	.	95.06272125	-1.1	-0.64	-1.22	0.676	44	108	9	191800	0.5949	55.4
Kyrgyzstan	2012	Europe & Central Asia	Lower-middle	KGZ	93.6	88.5	89.6	84.3	90.2	100	-0.055	96	98	97	.	95.61018372	-0.91	-0.65	-1.15	0.677	43	123	18	191800	0.5949	55.4
Kyrgyzstan	2013	Europe & Central Asia	Lower-middle	KGZ	.	.	.	.	.	100		97	99	.	.	98.9866333	-0.91	-0.65	-1.16	.	46	127	14	191800	0.5949	55.4
Kyrgyzstan	2014	Europe & Central Asia	Lower-middle	KGZ	94.5	96.6	95.4	97.7	99.4	100	0.0545	96	96	98.4	.	101.7710495	-0.8	-0.87	-1.13	0.68	56	92	16	191800	0.5949	55.4
Kyrgyzstan	2015	Europe & Central Asia	Lower-middle	KGZ	.	.	.	.	.	100		97	99	.	.	107.7453308	-0.88	-0.91	-1.15	0.681	55	94	19	191800	0.5949	55.4
Kyrgyzstan	2016	Europe & Central Asia	Lower-middle	KGZ	.	.	.	.	.	.		96	97	.	.	101.4136124	-0.65	-0.9	-1.08	0.678	57	89	9	191800	0.5949	55.4
Kyrgyzstan	2017	Europe & Central Asia	Lower-middle	KGZ	.	.	.	.	.	.		92	95	.	.	101.1781006	-0.43	-0.71	-1.05	0.675	56	88	13	191800	0.5949	55.4
Kyrgyzstan	2018	Europe & Central Asia	Lower-middle	KGZ	93.9	96.3	93.7	95.3	84.6	18	-0.0980001	94	96	99.8	.	104.4391022	-0.58	-0.61	-0.95	0.675	52	111	12	191800	0.5949	55.4
Kyrgyzstan	2019	Europe & Central Asia	Lower-middle	KGZ	.	.	.	.	.	100		95	96	.	.	107.5146332	-0.41	-0.68	-0.95	0.671	.	.	.	191800	0.5949	55.4
Lao People's Democratic Republic	2003	East Asia & Pacific	Lower-middle	LAO	.	.	.	.	.	.		49	42	.	54	63.12385941	-1.23	-1	-1.18	.	55	29	16	230800	0.6382	84
Lao People's Democratic Republic	2004	East Asia & Pacific	Lower-middle	LAO	.	.	.	.	.	1		45	36	.	51	63.28068924	-0.61	-1	-1.24	.	47	23	23	230800	0.6382	84
Lao People's Democratic Republic	2005	East Asia & Pacific	Lower-middle	LAO	.	.	.	.	.	3		49	41	28.7	50	65.56964874	-0.49	-1.21	-1.3	0.288	44	28	21	230800	0.6382	84
Lao People's Democratic Republic	2006	East Asia & Pacific	Lower-middle	LAO	32.8	32.1	45.8	45	60.2	18	0.3385	57	48	35.1	52	68.28617859	-0.09	-0.98	-1.31	.	41	22	28	230800	0.6382	84
Lao People's Democratic Republic	2007	East Asia & Pacific	Lower-middle	LAO	.	.	.	.	.	2		50	40	.	47	71.31549835	-0.18	-0.9	-1.27	.	35	21	28	230800	0.6382	84
Lao People's Democratic Republic	2008	East Asia & Pacific	Lower-middle	LAO	.	.	.	.	.	5		61	52	.	47	74.20134735	0.02	-0.88	-1.2	.	31	20	24	230800	0.6382	84
Lao People's Democratic Republic	2009	East Asia & Pacific	Lower-middle	LAO	.	.	.	.	.	16		67	59	.	47	77.04409027	-0.16	-0.95	-1.24	.	27	48	29	230800	0.6382	84
Lao People's Democratic Republic	2010	East Asia & Pacific	Lower-middle	LAO	.	.	.	.	.	19		74	64	.	80	82.1552887	-0.28	-0.86	-1.19	0.266	36	26	21	230800	0.6382	84
Lao People's Democratic Republic	2011	East Asia & Pacific	Lower-middle	LAO	50.5	55.6	68.8	72.2	81.9	28	0.397	76	67	.	80	88.06243896	-0.06	-0.83	-1.18	0.259	53	17	25	230800	0.6382	84
Lao People's Democratic Republic	2012	East Asia & Pacific	Lower-middle	LAO	.	.	.	.	.	35		77	69	54.2	80	92.59841919	0.03	-0.84	-1.02	0.245	49	21	27	230800	0.6382	84
Lao People's Democratic Republic	2013	East Asia & Pacific	Lower-middle	LAO	.	.	.	.	.	57		83	78	.	90	97.26261139	0.07	-0.73	-0.93	0.202	49	38	24	230800	0.6382	84
Lao People's Democratic Republic	2014	East Asia & Pacific	Lower-middle	LAO	.	.	.	.	.	70		83	81	.	90	99.0938797	0.5	-0.42	-0.85	0.194	51	39	22	230800	0.6382	84
Lao People's Democratic Republic	2015	East Asia & Pacific	Lower-middle	LAO	.	.	.	.	.	80		83	81	.	90	99.39418793	0.54	-0.51	-0.91	0.196	45	52	25	230800	0.6382	84
Lao People's Democratic Republic	2016	East Asia & Pacific	Lower-middle	LAO	.	.	.	.	.	43		83	81	.	90	98.35605621	0.53	-0.4	-0.95	0.192	46	50	28	230800	0.6382	84
Lao People's Democratic Republic	2017	East Asia & Pacific	Lower-middle	LAO	52.5	64.1	67.6	72.9	77.8	55	0.2970001	84	86	78.4	90	100.6919403	0.4	-0.38	-0.94	0.194	46	62	29	230800	0.6382	84
Lao People's Democratic Republic	2018	East Asia & Pacific	Lower-middle	LAO	.	.	.	.	.	55		85	86	.	90	97.11763	0.42	-0.67	-0.98	0.191	49	65	21	230800	0.6382	84
Lao People's Democratic Republic	2019	East Asia & Pacific	Lower-middle	LAO	.	.	.	.	.	72		80	83	.	90	92.03929901	0.53	-0.78	-1.06	0.175	.	.	.	230800	0.6382	84
Lesotho	2003	Sub-Saharan Africa	Lower-middle	LSO	.	.	.	.	.	.		90	85	.	77	74.79908752	0.1	-0.09	-0.17	.	32	46	4	30360	0.2543	56.7
Lesotho	2004	Sub-Saharan Africa	Lower-middle	LSO	81.9	87.6	85.3	84.7	84.6	5	0.0124999	90	84	.	78	79.74887848	0.36	-0.35	-0.1	.	32	49	5	30360	0.2543	56.7
Lesotho	2005	Sub-Saharan Africa	Lower-middle	LSO	.	.	.	.	.	11		89	83	90.4	79	77.06246948	0	-0.14	0.02	0.43	34	40	10	30360	0.2543	56.7
Lesotho	2006	Sub-Saharan Africa	Lower-middle	LSO	.	.	.	.	.	32		89	82	.	80	100.1359711	-0.13	-0.46	0	.	30	56	8	30360	0.2543	56.7
Lesotho	2007	Sub-Saharan Africa	Lower-middle	LSO	.	.	.	.	.	.		88	81	.	82	94.58966064	-0.39	-0.43	-0.07	.	25	95	11	30360	0.2543	56.7
Lesotho	2008	Sub-Saharan Africa	Lower-middle	LSO	.	.	.	.	.	30		88	80	.	83	92.40113068	-0.21	-0.4	0.05	.	22	95	29	30360	0.2543	56.7
Lesotho	2009	Sub-Saharan Africa	Lower-middle	LSO	67.8	77.5	82.8	83.8	91.7	40	0.2705	91	84	91.8	83	94.89634705	0.33	-0.29	0.16	.	20	109	52	30360	0.2543	56.7
Lesotho	2010	Sub-Saharan Africa	Lower-middle	LSO	.	.	.	.	.	10		93	88	.	83	97.63804626	0.46	-0.31	0.17	0.403	22	109	33	30360	0.2543	56.7
Lesotho	2011	Sub-Saharan Africa	Lower-middle	LSO	.	.	.	.	.	10		96	92	.	83	94.8768692	0.38	-0.31	0.15	0.394	18	131	57	30360	0.2543	56.7
Lesotho	2012	Sub-Saharan Africa	Lower-middle	LSO	.	.	.	.	.	10		95	91	.	83	92.83068848	0.27	-0.38	0.12	0.368	19	146	52	30360	0.2543	56.7
Lesotho	2013	Sub-Saharan Africa	Lower-middle	LSO	.	.	.	.	.	0		93	90	.	83	93.13606262	0.34	-0.42	0.28	0.362	17	157	64	30360	0.2543	56.7
Lesotho	2014	Sub-Saharan Africa	Lower-middle	LSO	87.6	85.3	97.1	91	89.7	0	0.0495	88	92	95.2	83	91.37523651	-0.33	-0.56	0.19	0.359	17	178	43	30360	0.2543	56.7
Lesotho	2015	Sub-Saharan Africa	Lower-middle	LSO	.	.	.	.	.	10		83	93	.	83	90.72637939	-0.31	-0.67	0.06	0.347	16	168	50	30360	0.2543	56.7
Lesotho	2016	Sub-Saharan Africa	Lower-middle	LSO	.	.	.	.	.	0		87	90	.	83	93.52546692	-0.24	-0.8	-0.02	0.341	18	165	45	30360	0.2543	56.7
Lesotho	2017	Sub-Saharan Africa	Lower-middle	LSO	.	.	.	.	.	40		87	90	.	85	.	-0.19	-0.86	-0.03	0.336	17	179	58	30360	0.2543	56.7
Lesotho	2018	Sub-Saharan Africa	Lower-middle	LSO	83.3	89	89.7	96.3	92.6	0	0.1295	87	90	91.3	85	.	-0.17	-0.86	-0.1	0.324	16	179	80	30360	0.2543	56.7
Lesotho	2019	Sub-Saharan Africa	Lower-middle	LSO	.	.	.	.	.	100		87	90	.	85	.	-0.35	-0.83	-0.03	0.322	.	.	.	30360	0.2543	56.7
Liberia	2003	Sub-Saharan Africa	Low	LBR	.	.	.	.	.	.		35	47	.	56	.	-2.16	-1.39	-1.26	.	63	4	4	96320	0.9038	38.2
Liberia	2004	Sub-Saharan Africa	Low	LBR	.	.	.	.	.	0		31	41	.	59	.	-1.37	-1.53	-1.32	.	75	5	8	96320	0.9038	38.2
Liberia	2005	Sub-Saharan Africa	Low	LBR	.	.	.	.	.	.		60	62	.	60	.	-1.36	-1.41	-1.2	0.284	72	5	14	96320	0.9038	38.2
Liberia	2006	Sub-Saharan Africa	Low	LBR	.	.	.	.	.	7		60	63	.	73	60.82991028	-1.33	-1.28	-0.72	.	66	6	14	96320	0.9038	38.2
Liberia	2007	Sub-Saharan Africa	Low	LBR	45.1	55.2	64	74.4	86.2	20	0.507	65	71	79.3	90	.	-1.24	-1.21	-0.46	.	66	7	20	96320	0.9038	38.2
Liberia	2008	Sub-Saharan Africa	Low	LBR	.	.	.	.	.	87		75	76	.	91	57.72851181	-1.29	-1.28	-0.74	.	57	13	16	96320	0.9038	38.2
Liberia	2009	Sub-Saharan Africa	Low	LBR	.	.	.	.	.	87		81	83	.	91	56.18782043	-1.05	-1.23	-0.59	.	50	10	35	96320	0.9038	38.2
Liberia	2010	Sub-Saharan Africa	Low	LBR	.	.	.	.	.	47		70	65	.	91	.	-0.47	-1.28	-0.56	0.274	51	8	33	96320	0.9038	38.2
Liberia	2011	Sub-Saharan Africa	Low	LBR	.	.	.	.	.	33		77	71	.	91	61.04032898	-0.43	-1.25	-0.67	0.245	48	16	32	96320	0.9038	38.2
Liberia	2012	Sub-Saharan Africa	Low	LBR	.	.	.	.	.	53		80	80	.	91	.	-0.48	-1.17	-0.6	0.246	45	10	42	96320	0.9038	38.2
Liberia	2013	Sub-Saharan Africa	Low	LBR	65	74.1	73	78.1	84.1	27	0.211	80	74	95.9	91	.	-0.48	-1.38	-0.71	0.242	48	5	48	96320	0.9038	38.2
Liberia	2014	Sub-Saharan Africa	Low	LBR	.	.	.	.	.	7		63	58	.	89	54.94628143	-0.62	-1.34	-0.77	0.255	51	11	46	96320	0.9038	38.2
Liberia	2015	Sub-Saharan Africa	Low	LBR	.	.	.	.	.	20		65	64	.	89	.	-0.82	-1.36	-0.65	0.237	47	15	44	96320	0.9038	38.2
Liberia	2016	Sub-Saharan Africa	Low	LBR	63.2	75	75	75.1	85.8	40	0.2265	73	70	.	89	.	-0.44	-1.28	-0.72	0.227	47	19	41	96320	0.9038	38.2
Liberia	2017	Sub-Saharan Africa	Low	LBR	.	.	.	.	.	53		80	75	.	89	.	-0.36	-1.34	-0.66	0.219	46	21	35	96320	0.9038	38.2
Liberia	2018	Sub-Saharan Africa	Low	LBR	.	.	.	.	.	80		80	74	.	89	.	-0.25	-1.34	-0.85	0.214	42	26	26	96320	0.9038	38.2
Liberia	2019	Sub-Saharan Africa	Low	LBR	.	.	.	.	.	73		70	68	.	90	.	-0.23	-1.38	-0.88	0.204	.	.	.	96320	0.9038	38.2
Madagascar	2003	Sub-Saharan Africa	Low	MDG	.	.	.	.	.	.		66	65	.	62	40.46083069	0.62	-0.41	-0.2	.	36	33	8	581540	0.0204	43.8
Madagascar	2004	Sub-Saharan Africa	Low	MDG	38.4	48.8	58.7	79.3	84	12	0.6085	78	79	79.9	63	46.59434891	0.24	-0.49	-0.28	.	31	35	18	581540	0.0204	43.8
Madagascar	2005	Sub-Saharan Africa	Low	MDG	.	.	.	.	.	12		85	74	.	66	58.13785934	-0.02	-0.35	-0.07	.	33	33	20	581540	0.0204	43.8
Madagascar	2006	Sub-Saharan Africa	Low	MDG	.	.	.	.	.	14		85	71	.	71	56.86640167	0.18	-0.6	-0.19	.	32	33	22	581540	0.0204	43.8
Madagascar	2007	Sub-Saharan Africa	Low	MDG	.	.	.	.	.	15		84	81	.	72	60.89558029	0.09	-0.46	-0.19	.	33	30	12	581540	0.0204	43.8
Madagascar	2008	Sub-Saharan Africa	Low	MDG	.	.	.	.	.	76		77	70	.	76	67.3349762	-0.47	-0.65	-0.27	.	37	24	14	581540	0.0204	43.8
Madagascar	2009	Sub-Saharan Africa	Low	MDG	51	62	73.5	83.5	90.5	62	0.5024999	77	63	86.3	76	74.16158295	-0.73	-0.8	-0.34	.	38	20	18	581540	0.0204	43.8
Madagascar	2010	Sub-Saharan Africa	Low	MDG	.	.	.	.	.	64		70	66	.	76	71.03829956	-0.98	-0.96	-0.43	0.533	36	30	12	581540	0.0204	43.8
Madagascar	2011	Sub-Saharan Africa	Low	MDG	.	.	.	.	.	70		73	62	.	78	71.63420105	-0.71	-1.03	-0.48	0.549	28	27	19	581540	0.0204	43.8
Madagascar	2012	Sub-Saharan Africa	Low	MDG	45.2	43	54.9	55	69.7	63	0.3049999	68	62	.	78	70.4601593	-0.54	-1.09	-0.67	0.525	33	24	12	581540	0.0204	43.8
Madagascar	2013	Sub-Saharan Africa	Low	MDG	.	.	.	.	.	58		70	64	82.1	78	69.68187714	-0.66	-1.13	-0.75	0.524	34	22	13	581800	0.0204	43.8
Madagascar	2014	Sub-Saharan Africa	Low	MDG	.	.	.	.	.	72		68	66	.	78	70.17804718	-0.56	-1.3	-0.84	0.526	27	30	19	581800	0.0204	43.8
Madagascar	2015	Sub-Saharan Africa	Low	MDG	.	.	.	.	.	58		62	60	.	78	70.7379303	-0.43	-1.29	-0.85	0.466	24	34	24	581800	0.0204	43.8
Madagascar	2016	Sub-Saharan Africa	Low	MDG	.	.	.	.	.	85		68	62	.	78	69.75856018	-0.29	-1.17	-0.91	0.481	22	42	24	581800	0.0204	43.8
Madagascar	2017	Sub-Saharan Africa	Low	MDG	.	.	.	.	.	63		65	55	.	78	.	-0.3	-1.14	-1.05	0.484	25	41	20	581800	0.0204	43.8
Madagascar	2018	Sub-Saharan Africa	Low	MDG	36.4	51.9	59.2	67.3	76.4	70	0.477	66	57	85.1	78	68.07849121	-0.57	-1.15	-1	0.483	28	28	24	581800	0.0204	43.8
Madagascar	2019	Sub-Saharan Africa	Low	MDG	.	.	.	.	.	87		70	64	.	78	65.77728271	-0.25	-1.14	-1.01	0.478	.	.	.	581795	0.0204	43.8
Malawi	2003	Sub-Saharan Africa	Low	MWI	.	.	.	.	.	.		84	77	.	87	.	0.04	-0.69	-0.73	.	12	12	15	94280	0.6023	42.6
Malawi	2004	Sub-Saharan Africa	Low	MWI	67.4	76.5	78.9	85.6	88.3	38	0.2545	89	80	.	86	58.62971115	0.12	-0.77	-0.77	.	10	9	28	94280	0.6023	42.6
Malawi	2005	Sub-Saharan Africa	Low	MWI	.	.	.	.	.	42		93	82	92.1	86	58.94271088	0.1	-0.81	-0.71	0.519	9	11	29	94280	0.6023	42.6
Malawi	2006	Sub-Saharan Africa	Low	MWI	82	85.3	85	83.1	87.2	50	0.0409999	99	85	91.9	88	59.23701859	0.12	-0.86	-0.55	.	9	11	35	94280	0.6023	42.6
Malawi	2007	Sub-Saharan Africa	Low	MWI	.	.	.	.	.	54		87	83	.	86	60.54959869	0.08	-0.54	-0.51	.	12	9	44	94280	0.6023	42.6
Malawi	2008	Sub-Saharan Africa	Low	MWI	.	.	.	.	.	85		91	88	.	87	64.99421692	-0.06	-0.55	-0.45	.	10	18	47	94280	0.6023	42.6
Malawi	2009	Sub-Saharan Africa	Low	MWI	.	.	.	.	.	96		93	92	.	87	67.56546021	0.05	-0.47	-0.4	.	11	15	52	94280	0.6023	42.6
Malawi	2010	Sub-Saharan Africa	Low	MWI	90.2	92.5	91.5	96	95.9	89	0.0745	93	93	94.7	87	69.94397736	0.04	-0.41	-0.49	0.502	11	17	48	94280	0.6023	42.6
Malawi	2011	Sub-Saharan Africa	Low	MWI	.	.	.	.	.	100		97	96	.	87	72.25063324	-0.07	-0.43	-0.42	0.499	9	18	53	94280	0.6023	42.6
Malawi	2012	Sub-Saharan Africa	Low	MWI	.	.	.	.	.	82		96	90	.	89	74.61209869	0	-0.48	-0.47	0.493	10	15	67	94280	0.6023	42.6
Malawi	2013	Sub-Saharan Africa	Low	MWI	.	.	.	.	.	75		89	88	.	89	80.10286713	-0.21	-0.48	-0.61	0.487	7	24	91	94280	0.6023	42.6
Malawi	2014	Sub-Saharan Africa	Low	MWI	91.3	89.4	93.4	92.2	94.9	75	0.0499999	91	85	96.1	89	80.61389923	0.08	-0.63	-0.75	.	8	27	74	94280	0.6023	42.6
Malawi	2015	Sub-Saharan Africa	Low	MWI	.	.	.	.	.	79		88	87	.	89	.	0.03	-0.67	-0.77	0.463	11	33	61	94280	0.6023	42.6
Malawi	2016	Sub-Saharan Africa	Low	MWI	90	92.4	90	91.3	93.5	61	0.0295	84	81	94.8	89	.	-0.11	-0.73	-0.76	0.46	11	34	65	94280	0.6023	42.6
Malawi	2017	Sub-Saharan Africa	Low	MWI	.	.	.	.	.	68		88	83	97.6	89	.	-0.25	-0.66	-0.66	0.451	11	37	63	94280	0.6023	42.6
Malawi	2018	Sub-Saharan Africa	Low	MWI	.	.	.	.	.	68		92	87	.	89	.	-0.42	-0.73	-0.74	0.441	11	35	64	94280	0.6023	42.6
Malawi	2019	Sub-Saharan Africa	Low	MWI	.	.	.	.	.	75		95	92	.	90	85.02787018	-0.27	-0.75	-0.78	0.44	.	.	.	94280	0.6023	42.6
Mali	2003	Sub-Saharan Africa	Low	MLI	.	.	.	.	.	.		63	57	.	60	30.91239929	0.26	-0.57	-0.67	.	61	21	7	1220190	0.8388	50.6
Mali	2004	Sub-Saharan Africa	Low	MLI	.	.	.	.	.	16		69	63	.	86	32.5718689	0.45	-0.66	-0.59	.	56	23	9	1220190	0.8388	50.6
Mali	2005	Sub-Saharan Africa	Low	MLI	.	.	.	.	.	10		77	73	.	86	33.93220901	0.18	-0.71	-0.5	0.17	57	22	12	1220190	0.8388	50.6
Mali	2006	Sub-Saharan Africa	Low	MLI	67.5	64.5	66.4	66.9	78.1	20	0.118	78	68	70.4	89	38.48797989	0.41	-0.74	-0.48	.	57	20	17	1220190	0.8388	50.6
Mali	2007	Sub-Saharan Africa	Low	MLI	.	.	.	.	.	14		74	66	.	90	41.38092041	0.23	-0.75	-0.43	.	61	17	16	1220190	0.8388	50.6
Mali	2008	Sub-Saharan Africa	Low	MLI	.	.	.	.	.	78		74	71	.	92	45.01737976	0.21	-0.77	-0.53	.	63	13	18	1220190	0.8388	50.6
Mali	2009	Sub-Saharan Africa	Low	MLI	.	.	.	.	.	85		73	73	.	92	47.38370895	-0.08	-0.8	-0.67	.	62	12	22	1220190	0.8388	50.6
Mali	2010	Sub-Saharan Africa	Low	MLI	60.8	70.4	72.5	78.5	85.6	76	0.2885	73	78	34.7	85	50.7020607	-0.18	-0.86	-0.68	0.174	56	12	24	1220190	0.8388	50.6
Mali	2011	Sub-Saharan Africa	Low	MLI	.	.	.	.	.	60		66	72	.	89	51.73067856	-0.71	-0.82	-0.64	0.165	50	11	25	1220190	0.8388	50.6
Mali	2012	Sub-Saharan Africa	Low	MLI	.	.	.	.	.	67		65	67	.	89	49.82756042	-2.03	-1	-0.83	0.161	45	8	29	1220190	0.8388	50.6
Mali	2013	Sub-Saharan Africa	Low	MLI	61.8	68.6	68.9	76.8	82.9	82	0.252	64	62	74.2	85	.	-1.72	-0.9	-0.79	0.157	35	15	31	1220190	0.8388	50.6
Mali	2014	Sub-Saharan Africa	Low	MLI	.	.	.	.	.	79		66	61	.	85	49.74921036	-1.71	-1.1	-0.75	0.157	34	18	39	1220190	0.8388	50.6
Mali	2015	Sub-Saharan Africa	Low	MLI	44.3	54.7	63.6	65.7	77.2	71	0.3839999	71	66	42.1	85	48.04561996	-1.69	-0.93	-0.68	0.149	34	19	35	1220190	0.8388	50.6
Mali	2016	Sub-Saharan Africa	Low	MLI	.	.	.	.	.	82		76	70	.	85	47.86235809	-1.62	-0.99	-0.65	0.147	36	26	24	1220190	0.8388	50.6
Mali	2017	Sub-Saharan Africa	Low	MLI	.	.	.	.	.	79		77	70	.	85	47.1409111	-1.91	-0.94	-0.64	0.133	33	28	32	1220190	0.8388	50.6
Mali	2018	Sub-Saharan Africa	Low	MLI	60.2	68.4	68.6	71.9	81.7	89	0.2325	77	70	79.5	85	.	-2.08	-1	-0.7	0.129	34	25	32	1220190	0.8388	50.6
Mali	2019	Sub-Saharan Africa	Low	MLI	.	.	.	.	.	78		77	70	.	85	.	-2.15	-1.06	-0.7	0.123	.	.	.	1220190	0.8388	50.6
Mauritania	2003	Sub-Saharan Africa	Lower-middle	MRT	.	.	.	.	.	.		76	84	.	58	.	0.06	0.05	-0.03	.	68	24	12	1030700	0.326	65.5
Mauritania	2004	Sub-Saharan Africa	Lower-middle	MRT	.	.	.	.	.	4		70	73	.	73	.	-0.17	-0.43	-0.53	.	70	23	9	1030700	0.326	65.5
Mauritania	2005	Sub-Saharan Africa	Lower-middle	MRT	.	.	.	.	.	8		71	65	.	59	42.80593872	-0.23	-0.29	-0.56	.	67	30	7	1030700	0.326	65.5
Mauritania	2006	Sub-Saharan Africa	Lower-middle	MRT	.	.	.	.	.	8		68	62	.	62	44.00503159	0.24	-0.87	-0.74	.	68	29	3	1030700	0.326	65.5
Mauritania	2007	Sub-Saharan Africa	Lower-middle	MRT	67	81	79	75	79	8	0.09	75	67	75.4	77	56.28699875	-0.28	-0.91	-0.58	.	65	33	5	1030700	0.326	65.5
Mauritania	2008	Sub-Saharan Africa	Lower-middle	MRT	.	.	.	.	.	13		74	65	.	77	.	-0.64	-0.98	-0.79	.	61	39	7	1030700	0.326	65.5
Mauritania	2009	Sub-Saharan Africa	Lower-middle	MRT	.	.	.	.	.	13		64	59	.	87	70.89881897	-0.88	-0.89	-0.61	.	63	37	7	1030700	0.326	65.5
Mauritania	2010	Sub-Saharan Africa	Lower-middle	MRT	.	.	.	.	.	17		64	67	.	87	.	-1.08	-0.97	-0.72	.	63	32	7	1030700	0.326	65.5
Mauritania	2011	Sub-Saharan Africa	Lower-middle	MRT	54.2	71.9	75	76.6	81.3	15	0.2945	75	67	84.2	80	.	-1.17	-0.95	-0.63	.	58	34	6	1030700	0.326	65.5
Mauritania	2012	Sub-Saharan Africa	Lower-middle	MRT	.	.	.	.	.	23		80	75	.	80	71.01896667	-1.13	-0.91	-0.78	.	55	42	7	1030700	0.326	65.5
Mauritania	2013	Sub-Saharan Africa	Lower-middle	MRT	.	.	.	.	.	32		80	80	.	80	73.74546051	-1.01	-1	-0.83	.	50	53	13	1030700	0.326	65.5
Mauritania	2014	Sub-Saharan Africa	Lower-middle	MRT	.	.	.	.	.	36		81	75	.	80	70.97779846	-0.59	-0.99	-0.93	.	48	61	17	1030700	0.326	65.5
Mauritania	2015	Sub-Saharan Africa	Lower-middle	MRT	61.9	65.5	72	77.4	88	30	0.3205	73	70	86.9	80	72.48889923	-0.64	-1.03	-0.92	0.162	48	72	16	1030700	0.326	65.5
Mauritania	2016	Sub-Saharan Africa	Lower-middle	MRT	.	.	.	.	.	62		74	72	.	80	.	-0.75	-0.77	-0.74	0.162	54	65	4	1030700	0.326	65.5
Mauritania	2017	Sub-Saharan Africa	Lower-middle	MRT	.	.	.	.	.	58		81	78	.	80	72.091362	-0.63	-0.73	-0.75	0.152	51	69	13	1030700	0.326	65.5
Mauritania	2018	Sub-Saharan Africa	Lower-middle	MRT	.	.	.	.	.	53		81	78	.	80	79.6911087	-0.62	-0.73	-0.81	0.147	52	68	15	1030700	0.326	65.5
Mauritania	2019	Sub-Saharan Africa	Lower-middle	MRT	.	.	.	.	.	63		81	78	.	80	80.36560059	-0.54	-0.5	-0.86	0.143	.	.	.	1030700	0.326	65.5
Moldova	2003	Europe & Central Asia	Upper-middle	MDA	.	.	.	.	.	.		98	96	.	.	95.16993713	-0.13	-0.67	-0.85	.	48	93	9	32870	0.5533	64.9
Moldova	2004	Europe & Central Asia	Upper-middle	MDA	.	.	.	.	.	2		98	96	.	.	96.50727081	-0.22	-0.87	-0.98	.	38	170	7	32880	0.5533	64.9
Moldova	2005	Europe & Central Asia	Upper-middle	MDA	89.3	89.2	88	69.4	86.8	2	-0.124	98	97	98	.	99.41259003	-0.4	-0.75	-0.67	0.476	43	180	15	32890	0.5533	64.9
Moldova	2006	Europe & Central Asia	Upper-middle	MDA	.	.	.	.	.	0		97	96	.	.	97.64872742	-0.37	-0.79	-0.64	.	46	200	17	32890	0.5533	64.9
Moldova	2007	Europe & Central Asia	Upper-middle	MDA	.	.	.	.	.	11		92	96	.	.	92.87084961	-0.02	-0.82	-0.66	.	45	231	16	32890	0.5533	64.9
Moldova	2008	Europe & Central Asia	Upper-middle	MDA	.	.	.	.	.	98		90	95	.	.	90.48338318	-0.27	-0.77	-0.63	.	48	238	16	32890	0.5533	64.9
Moldova	2009	Europe & Central Asia	Upper-middle	MDA	.	.	.	.	.	95		85	90	.	.	91.4650116	-0.59	-0.56	-0.7	.	46	249	63	32890	0.5533	64.9
Moldova	2010	Europe & Central Asia	Upper-middle	MDA	.	.	.	.	.	95		90	97	.	.	92.65367889	-0.38	-0.66	-0.67	0.504	40	215	56	32850	0.5533	64.9
Moldova	2011	Europe & Central Asia	Upper-middle	MDA	.	.	.	.	.	91		93	91	.	.	90.17375183	-0.05	-0.62	-0.62	0.504	45	213	33	32850	0.5533	64.9
Moldova	2012	Europe & Central Asia	Upper-middle	MDA	98.7	96.9	96.2	89	86.2	95	-0.1645	92	91	98.8	.	89.96170807	0.05	-0.57	-0.61	0.498	42	225	37	32860	0.5533	64.9
Moldova	2013	Europe & Central Asia	Upper-middle	MDA	.	.	.	.	.	93		90	91	.	.	92.71388245	0	-0.41	-0.75	0.488	43	229	49	32880	0.5533	64.9
Moldova	2014	Europe & Central Asia	Upper-middle	MDA	.	.	.	.	.	93		90	90	.	.	92.40325928	-0.16	-0.42	-0.85	0.435	38	257	59	32880	0.5533	64.9
Moldova	2015	Europe & Central Asia	Upper-middle	MDA	.	.	.	.	.	84		87	89	.	.	91.06886292	-0.33	-0.65	-0.91	0.432	46	237	38	32880	0.5533	64.9
Moldova	2016	Europe & Central Asia	Upper-middle	MDA	.	.	.	.	.	91		89	88	.	.	89.85061646	-0.3	-0.63	-0.95	0.427	46	236	18	32880	0.5533	64.9
Moldova	2017	Europe & Central Asia	Upper-middle	MDA	.	.	.	.	.	91		88	93	.	.	88.45005035	-0.32	-0.53	-0.8	0.422	44	244	23	32890	0.5533	64.9
Moldova	2018	Europe & Central Asia	Upper-middle	MDA	.	.	.	.	.	91		93	93	.	.	88.83602905	-0.4	-0.47	-0.73	0.416	40	271	13	32885.3	0.5533	64.9
Moldova	2019	Europe & Central Asia	Upper-middle	MDA	.	.	.	.	.	89		91	97	.	.	86.95771027	-0.38	-0.38	-0.62	0.407	.	.	.	32885.3	0.5533	64.9
Mongolia	2003	East Asia & Pacific	Lower-middle	MNG	.	.	.	.	.	.		98	98	98.2	.	102.5751572	0.96	-0.23	-0.2	.	25	122	7	1553560	0.3734	54
Mongolia	2004	East Asia & Pacific	Lower-middle	MNG	.	.	.	.	.	.		99	99	.	.	97.5835495	0.77	-0.41	-0.4	.	26	131	13	1553560	0.3734	54
Mongolia	2005	East Asia & Pacific	Lower-middle	MNG	88.1	84.7	89.2	89.2	90.9	5	0.024353	99	97	98.9	.	97.46372986	0.88	-0.38	-0.61	0.667	32	122	8	1553560	0.3734	54
Mongolia	2006	East Asia & Pacific	Lower-middle	MNG	.	.	.	.	.	1		99	99	.	.	.	0.65	-0.48	-0.58	.	26	148	9	1553560	0.3734	54
Mongolia	2007	East Asia & Pacific	Lower-middle	MNG	.	.	.	.	.	0		95	98	.	.	.	0.67	-0.54	-0.61	.	23	191	7	1553560	0.3734	54
Mongolia	2008	East Asia & Pacific	Lower-middle	MNG	.	.	.	.	.	97		96	97	99.5	.	.	0.54	-0.53	-0.66	.	21	234	19	1553560	0.3734	54
Mongolia	2009	East Asia & Pacific	Lower-middle	MNG	.	.	.	.	.	99		95	94	.	.	.	0.61	-0.67	-0.76	.	23	221	18	1553560	0.3734	54
Mongolia	2010	East Asia & Pacific	Lower-middle	MNG	88.1	80.4	88.2	90.5	92.2	99	0.0915	96	97	99	.	.	0.6	-0.57	-0.74	0.65	28	184	12	1553560	0.3734	54
Mongolia	2011	East Asia & Pacific	Lower-middle	MNG	.	.	.	.	.	100		99	98	.	.	.	0.61	-0.59	-0.69	0.647	32	189	20	1553560	0.3734	54
Mongolia	2012	East Asia & Pacific	Lower-middle	MNG	.	.	.	.	.	100		99	99	.	.	.	0.47	-0.64	-0.54	0.588	32	233	22	1553560	0.3734	54
Mongolia	2013	East Asia & Pacific	Lower-middle	MNG	.	.	.	.	.	100		98	97	.	.	.	0.49	-0.55	-0.48	0.584	37	250	23	1553560	0.3734	54
Mongolia	2014	East Asia & Pacific	Lower-middle	MNG	90.6	96.5	95.7	94.3	94.6	100	0.029	99	98	98.7	.	.	0.79	-0.44	-0.47	0.58	35	283	32	1553560	0.3734	54
Mongolia	2015	East Asia & Pacific	Lower-middle	MNG	.	.	.	.	.	100		99	98	.	.	97.63236237	0.72	-0.42	-0.49	0.577	36	289	23	1557255.4	0.3734	54
Mongolia	2016	East Asia & Pacific	Lower-middle	MNG	.	.	.	.	.	100		99	98	.	.	92.62698364	0.8	-0.1	-0.49	0.573	32	319	30	1557255.4	0.3734	54
Mongolia	2017	East Asia & Pacific	Lower-middle	MNG	.	.	.	.	.	.		99	99	.	.	90.45368195	0.79	-0.26	-0.45	0.728	32	316	15	1557255.4	0.3734	54
Mongolia	2018	East Asia & Pacific	Lower-middle	MNG	93.1	86.7	91.4	92.4	94.9	6	0.0465	99	99	99.1	.	101.8847809	0.84	-0.23	-0.43	0.726	32	305	29	1557255.4	0.3734	54
Mongolia	2019	East Asia & Pacific	Lower-middle	MNG	.	.	.	.	.	6		98	98	.		.	0.64	-0.19	-0.44	0.725	.	.	.	1557255	0.3734	54
Mozambique	2003	Sub-Saharan Africa	Low	MOZ	60.8	67.5	77.9	91.2	96.4	.	0.4744999	85	80	84.5	60	.	0.25	-0.48	-0.6	.	20	8	10	786380	0.8125	58.5
Mozambique	2004	Sub-Saharan Africa	Low	MOZ	.	.	.	.	.	19		83	79	.	62	23.90604973	0	-0.54	-0.6	.	16	8	13	786380	0.8125	58.5
Mozambique	2005	Sub-Saharan Africa	Low	MOZ	.	.	.	.	.	14		80	78	.	77	34.18732834	0.12	-0.52	-0.53	0.481	12	11	17	786380	0.8125	58.5
Mozambique	2006	Sub-Saharan Africa	Low	MOZ	.	.	.	.	.	15		78	76	.	81	33.92667007	0.52	-0.62	-0.62	.	13	10	19	786380	0.8125	58.5
Mozambique	2007	Sub-Saharan Africa	Low	MOZ	.	.	.	.	.	11		75	75	.	82	38.49703979	0.36	-0.51	-0.52	.	12	11	21	786380	0.8125	58.5
Mozambique	2008	Sub-Saharan Africa	Low	MOZ	62	66.3	77.9	81.4	89.8	62	0.3535	75	77	92.3	83	50.62776184	0.38	-0.51	-0.49	.	10	11	24	786380	0.8125	58.5
Mozambique	2009	Sub-Saharan Africa	Low	MOZ	.	.	.	.	.	74		74	80	.	83	48.97203827	0.63	-0.55	-0.44	.	8	13	33	786380	0.8125	58.5
Mozambique	2010	Sub-Saharan Africa	Low	MOZ	.	.	.	.	.	72		74	82	.	83	53.58314133	0.39	-0.58	-0.45	0.457	7	13	36	786380	0.8125	58.5
Mozambique	2011	Sub-Saharan Africa	Low	MOZ	81.5	74.9	79.3	91	92.9	61	0.1945	78	83	90.6	83	49.94221878	0.33	-0.64	-0.49	0.454	7	14	35	786380	0.8125	58.5
Mozambique	2012	Sub-Saharan Africa	Low	MOZ	.	.	.	.	.	81		81	85	.	83	47.74272919	0.39	-0.63	-0.57	0.454	6	14	35	786380	0.8125	58.5
Mozambique	2013	Sub-Saharan Africa	Low	MOZ	.	.	.	.	.	81		85	86	.	83	45.7004509	-0.23	-0.61	-0.6	0.441	8	18	44	786380	0.8125	58.5
Mozambique	2014	Sub-Saharan Africa	Low	MOZ	.	.	.	.	.	84		88	87	.	83	45.46580887	-0.34	-0.72	-0.67	0.439	10	22	44	786380	0.8125	58.5
Mozambique	2015	Sub-Saharan Africa	Low	MOZ	72.8	74.6	83.8	93.9	96.8	79	0.3365	88	87	87.2	83	45.75094986	-0.51	-0.75	-0.75	0.436	11	25	50	786380	0.8125	58.5
Mozambique	2016	Sub-Saharan Africa	Low	MOZ	.	.	.	.	.	.		88	87	.	83	.	-1.09	-0.86	-0.88	0.431	11	23	59	786380	0.8125	58.5
Mozambique	2017	Sub-Saharan Africa	Low	MOZ	.	.	.	.	.	89		88	87	.	86	44.05524063	-0.93	-0.89	-0.83	0.432	10	24	69	786380	0.8125	58.5
Mozambique	2018	Sub-Saharan Africa	Low	MOZ	.	.	.	.	.	95		88	87	94	86	48.80506897	-0.81	-0.87	-0.78	0.429	10	25	74	786380	0.8125	58.5
Mozambique	2019	Sub-Saharan Africa	Low	MOZ	.	.	.	.	.	98		88	87	.	86	51.2865715	-0.75	-0.82	-0.8	0.43	.	.	.	786380	0.8125	58.5
Myanmar	2003	East Asia & Pacific	Lower-middle	MMR	.	.	.	.	.	.		78	80	.	86	78.34868622	-1.15	-1.24	-1.48	.	83	4	2	653540	0.5072	77.1
Myanmar	2004	East Asia & Pacific	Lower-middle	MMR	.	.	.	.	.	25		82	86	.	87	79.96911621	-0.99	-1.56	-1.65	.	79	5	4	653420	0.5072	77.1
Myanmar	2005	East Asia & Pacific	Lower-middle	MMR	.	.	.	.	.	20		73	84	.	89	.	-0.9	-1.53	-1.54	0.164	83	3	5	653360	0.5072	77.1
Myanmar	2006	East Asia & Pacific	Lower-middle	MMR	.	.	.	.	.	21		82	78	.	92	.	-0.85	-1.45	-1.66	.	75	6	7	653470	0.5072	77.1
Myanmar	2007	East Asia & Pacific	Lower-middle	MMR	.	.	.	.	.	34		86	81	79.8	93	87.03118134	-1.06	-1.48	-1.63	.	82	5	4	653520	0.5072	77.1
Myanmar	2008	East Asia & Pacific	Lower-middle	MMR	.	.	.	.	.	65		85	82	.	93	86.18296051	-1.09	-1.53	-1.62	.	82	5	6	653310	0.5072	77.1
Myanmar	2009	East Asia & Pacific	Lower-middle	MMR	.	.	.	.	.	82		90	82	.	93	85.08881378	-1.29	-1.61	-1.66	.	82	6	6	653300	0.5072	77.1
Myanmar	2010	East Asia & Pacific	Lower-middle	MMR	98.4	96.3	97.7	99	98.4	83	0.0135	90	88	83.1	93	86.45926666	-1.29	-1.62	-1.67	0.17	81	6	6	653260	0.5072	77.1
Myanmar	2011	East Asia & Pacific	Lower-middle	MMR	.	.	.	.	.	79		84	88	.	93	.	-1.11	-1.6	-1.59	0.156	77	8	7	653290	0.5072	77.1
Myanmar	2012	East Asia & Pacific	Lower-middle	MMR	.	.	.	.	.	60		84	84	.	93	.	-0.94	-1.48	-1.06	0.154	77	17	6	653150	0.5072	77.1
Myanmar	2013	East Asia & Pacific	Lower-middle	MMR	.	.	.	.	.	77		75	86	.	87	.	-1.14	-1.5	-1	0.153	72	26	12	653080	0.5072	77.1
Myanmar	2014	East Asia & Pacific	Lower-middle	MMR	.	.	.	.	.	83		88	88	.	87	.	-1.09	-1.28	-0.88	0.15	66	50	20	653080	0.5072	77.1
Myanmar	2015	East Asia & Pacific	Lower-middle	MMR	.	.	.	.	.	71		89	84	.	87	.	-1.17	-1.24	-0.84	0.141	70	61	21	653080	0.5072	77.1
Myanmar	2016	East Asia & Pacific	Lower-middle	MMR	75.1	61	81.3	83.5	92.2	90	0.2835	90	91	80.7	87	.	-0.8	-0.98	-0.62	0.137	77	38	25	653080	0.5072	77.1
Myanmar	2017	East Asia & Pacific	Lower-middle	MMR	.	.	.	.	.	81		89	83	.	90	.	-1.08	-1.05	-0.57	0.131	76	42	27	652790	0.5072	77.1
Myanmar	2018	East Asia & Pacific	Lower-middle	MMR	.	.	.	.	.	88		91	93	.	90	.	-1.26	-1.07	-0.59	0.126	76	43	25	652790	0.5072	77.1
Myanmar	2019	East Asia & Pacific	Lower-middle	MMR	.	.	.	.	.	76		90	84	.	90	.	-1.26	-1.15	-0.63	0.115	.	.	.	652790	0.5072	77.1
Nepal	2003	South Asia	Lower-middle	NPL	.	.	.	.	.	.		78	75	.	90	65.63626862	-1.89	-0.52	-0.46	.	54	10	13	143350	0.7167	60.1
Nepal	2004	South Asia	Lower-middle	NPL	.	.	.	.	.	39		80	73	.	90	65.94367981	-2.15	-0.75	-0.87	.	52	10	17	143350	0.7167	60.1
Nepal	2005	South Asia	Lower-middle	NPL	.	.	.	.	.	19		75	74	.	88	70.34944916	-2.1	-0.85	-0.74	.	49	13	16	143350	0.7167	60.1
Nepal	2006	South Asia	Lower-middle	NPL	73.2	84.9	87.4	91.3	94.5	43	0.245	89	85	43.7	86	73.01611328	-1.89	-0.91	-0.69	.	43	15	17	143350	0.7167	60.1
Nepal	2007	South Asia	Lower-middle	NPL	.	.	.	.	.	29		82	81	.	84	.	-1.88	-0.71	-0.79	.	61	13	10	143350	0.7167	60.1
Nepal	2008	South Asia	Lower-middle	NPL	.	.	.	.	.	37		82	79	.	81	77.26580811	-1.83	-0.8	-0.81	.	62	14	11	143350	0.7167	60.1
Nepal	2009	South Asia	Lower-middle	NPL	.	.	.	.	.	32		89	90	.	81	.	-1.62	-0.95	-0.7	.	58	17	13	143350	0.7167	60.1
Nepal	2010	South Asia	Lower-middle	NPL	94.2	88.9	83.8	96.6	95.4	61	0.0505	82	86	45	81	.	-1.58	-0.87	-0.69	0.557	56	18	13	143350	0.7167	60.1
Nepal	2011	South Asia	Lower-middle	NPL	86	85.2	85.2	92.2	96.1	61	0.1359999	92	88	58.3	82	.	-1.42	-0.9	-0.78	0.535	58	19	11	143350	0.7167	60.1
Nepal	2012	South Asia	Lower-middle	NPL	.	.	.	.	.	59		90	86	.	82	109.1658707	-1.38	-0.98	-0.81	0.536	56	20	15	143350	0.7167	60.1
Nepal	2013	South Asia	Lower-middle	NPL	.	.	.	.	.	84		92	88	.	82	110.4188309	-1.13	-0.93	-0.69	0.538	64	20	15	143350	0.7167	60.1
Nepal	2014	South Asia	Lower-middle	NPL	92	91.4	90.6	93.2	97.3	84	0.062	92	88	68.3	82	114.8125	-0.72	-0.85	-0.59	0.53	60	25	20	143350	0.7167	60.1
Nepal	2015	South Asia	Lower-middle	NPL	.	.	.	.	.	72		91	85	.	82	117.1950378	-1	-1.05	-0.58	0.524	59	27	23	143350	0.7167	60.1
Nepal	2016	South Asia	Lower-middle	NPL	94	89.7	85.2	93.6	89.8	48	-0.0225	87	83	83.6	82	121.8397598	-0.85	-0.83	-0.8	0.521	55	31	19	143350	0.7167	60.1
Nepal	2017	South Asia	Lower-middle	NPL	.	.	.	.	.	65		90	90	.	89	125.3845215	-0.69	-0.89	-0.75	0.188	58	35	24	143350	0.7167	60.1
Nepal	2018	South Asia	Lower-middle	NPL	.	.	.	.	.	57		91	91	.	89	.	-0.6	-0.9	-0.67	0.187	51	45	16	143350	0.7167	60.1
Nepal	2019	South Asia	Lower-middle	NPL	88.3	83.7	85.8	90.2	87.8	60	0.0275	93	92	88.8	89	123.2130203	-0.47	-1.05	-0.67	0.185	.	.	.	143350	0.7167	60.1
Nicaragua	2003	Latin America & Caribbean	Lower-middle	NIC	.	.	.	.	.	.		86	93	.	88	78.85279083	-0.37	-0.67	-0.48	.	39	75	24	120340	0.0473	72.2
Nicaragua	2004	Latin America & Caribbean	Lower-middle	NIC	.	.	.	.	.	22		79	84	.	91	79.69229889	-0.34	-0.73	-0.4	.	42	71	35	120340	0.0473	72.2
Nicaragua	2005	Latin America & Caribbean	Lower-middle	NIC	.	.	.	.	.	52		86	96	.	87	83.28238678	-0.34	-0.82	-0.61	0.495	39	83	38	120340	0.0473	72.2
Nicaragua	2006	Latin America & Caribbean	Lower-middle	NIC	.	.	.	.	.	25		88	99	.	85	83.87606812	-0.27	-0.88	-0.67	.	42	100	24	120340	0.0473	72.2
Nicaragua	2007	Latin America & Caribbean	Lower-middle	NIC	.	.	.	.	.	14		93	99	90.2	80	85.14647675	-0.12	-0.94	-0.77	.	42	118	28	120340	0.0473	72.2
Nicaragua	2008	Latin America & Caribbean	Lower-middle	NIC	.	.	.	.	.	92		97	99	.	80	84.87609863	-0.22	-0.91	-0.76	.	41	124	35	120340	0.0473	72.2
Nicaragua	2009	Latin America & Caribbean	Lower-middle	NIC	.	.	.	.	.	92		98	99	.	80	.	-0.31	-0.96	-0.72	.	38	142	28	120340	0.0473	72.2
Nicaragua	2010	Latin America & Caribbean	Lower-middle	NIC	.	.	.	.	.	90		98	99	.	81	88.80120087	-0.5	-0.96	-0.75	0.445	37	138	43	120340	0.0473	72.2
Nicaragua	2011	Latin America & Caribbean	Lower-middle	NIC	.	.	.	.	.	86		98	99	.	81	.	-0.27	-0.9	-0.73	0.438	38	147	39	120340	0.0473	72.2
Nicaragua	2012	Latin America & Caribbean	Lower-middle	NIC	.	.	.	.	.	97		98	99	94.7	81	.	-0.35	-0.89	-0.77	0.434	38	167	34	120340	0.0473	72.2
Nicaragua	2013	Latin America & Caribbean	Lower-middle	NIC	.	.	.	.	.	95		98	99	.	81	.	-0.25	-0.82	-0.74	0.422	37	182	36	120340	0.0473	72.2
Nicaragua	2014	Latin America & Caribbean	Lower-middle	NIC	.	.	.	.	.	94		98	99	.	81	.	-0.04	-0.84	-0.89	0.417	35	206	41	120340	0.0473	72.2
Nicaragua	2015	Latin America & Caribbean	Lower-middle	NIC	.	.	.	.	.	93		98	99	.	81	.	-0.09	-0.82	-0.89	0.412	35	231	26	120340	0.0473	72.2
Nicaragua	2016	Latin America & Caribbean	Lower-middle	NIC	.	.	.	.	.	94		98	99	.	81	.	-0.09	-0.69	-0.87	0.407	35	251	23	120340	0.0473	72.2
Nicaragua	2017	Latin America & Caribbean	Lower-middle	NIC	.	.	.	.	.	98		98	99	.	90	.	-0.05	-0.63	-0.87	0.404	34	275	29	120340	0.0473	72.2
Nicaragua	2018	Latin America & Caribbean	Lower-middle	NIC	.	.	.	.	.	96		98	99	.	90	.	-0.94	-0.8	-1.09	0.403	33	283	26	120340	0.0473	72.2
Nicaragua	2019	Latin America & Caribbean	Lower-middle	NIC	.	.	.	.	.	95		98	99	.	90	.	-1.03	-0.77	-1.12	0.402	.	.	.	120340	0.0473	72.2
Niger	2003	Sub-Saharan Africa	Low	NER	.	.	.	.	.	.		41	43	.	65	16.65596008	0.04	-0.67	-0.93	.	64	9	4	1266700	0.6519	38.1
Niger	2004	Sub-Saharan Africa	Low	NER	.	.	.	.	.	21		43	45	.	66	20.89336967	-0.51	-0.66	-0.82	.	63	9	4	1266700	0.6519	38.1
Niger	2005	Sub-Saharan Africa	Low	NER	.	.	.	.	.	33		45	47	.	69	22.9840107	-0.49	-0.77	-0.72	.	54	17	6	1266700	0.6519	38.1
Niger	2006	Sub-Saharan Africa	Low	NER	47	44.1	42.2	44.6	73.6	21	0.2685	51	53	46.1	73	25.48982048	-0.23	-0.78	-0.85	.	52	19	6	1266700	0.6519	38.1
Niger	2007	Sub-Saharan Africa	Low	NER	.	.	.	.	.	7		57	60	.	79	30.93663979	-0.46	-0.78	-0.75	.	55	15	7	1266700	0.6519	38.1
Niger	2008	Sub-Saharan Africa	Low	NER	.	.	.	.	.	60		67	66	.	84	30.96519089	-0.67	-0.7	-0.72	.	54	16	7	1266700	0.6519	38.1
Niger	2009	Sub-Saharan Africa	Low	NER	.	.	.	.	.	74		71	69	.	84	32.86037827	-1.15	-0.65	-0.61	.	57	16	7	1266700	0.6519	38.1
Niger	2010	Sub-Saharan Africa	Low	NER	.	.	.	.	.	86		70	67	.	84	34.00812912	-1.16	-0.66	-0.66	.	56	14	7	1266700	0.6519	38.1
Niger	2011	Sub-Saharan Africa	Low	NER	.	.	.	.	.	88		75	69	.	84	37.61721039	-0.88	-0.62	-0.64	.	58	14	6	1266700	0.6519	38.1
Niger	2012	Sub-Saharan Africa	Low	NER	61.4	66.7	66.7	72.5	75.1	88	0.166	71	75	82.8	84	41.5736084	-1.15	-0.68	-0.64	.	61	12	7	1266700	0.6519	38.1
Niger	2013	Sub-Saharan Africa	Low	NER	.	.	.	.	.	83		73	80	.	81	42.24362183	-1.32	-0.72	-0.61	0.417	57	16	6	1266700	0.6519	38.1
Niger	2014	Sub-Saharan Africa	Low	NER	.	.	.	.	.	80		81	80	.	81	50.74103928	-1.18	-0.7	-0.69	0.412	55	16	7	1266700	0.6519	38.1
Niger	2015	Sub-Saharan Africa	Low	NER	.	.	.	.	.	75		84	85	.	81	.	-1.07	-0.65	-0.65	0.408	52	14	17	1266700	0.6519	38.1
Niger	2016	Sub-Saharan Africa	Low	NER	.	.	.	.	.	80		80	76	.	81	65.04421997	-1.1	-0.63	-0.64	0.407	59	15	9	1266700	0.6519	38.1
Niger	2017	Sub-Saharan Africa	Low	NER	.	.	.	.	.	82		85	82	.	81	.	-1.27	-0.7	-0.66	0.405	48	26	11	1266700	0.6519	38.1
Niger	2018	Sub-Saharan Africa	Low	NER	.	.	.	.	.	92		79	77	.	81	.	-1.35	-0.77	-0.58	0.403	49	26	9	1266700	0.6519	38.1
Niger	2019	Sub-Saharan Africa	Low	NER	.	.	.	.	.	92		81	79	.	81	57.30694962	-1.4	-0.8	-0.55	0.401	.	.	.	1266700	0.6519	38.1
Nigeria	2003	Sub-Saharan Africa	Lower-middle	NGA	15.9	22.9	32	41.9	70.7	.	0.6429999	29	34	58	61	.	-1.63	-0.96	-1.36	.	73	29	9	910770	0.8316	11.4
Nigeria	2004	Sub-Saharan Africa	Lower-middle	NGA	.	.	.	.	.	1		33	37	.	61	71.86878204	-1.75	-0.94	-1.34	.	65	39	9	910770	0.8316	11.4
Nigeria	2005	Sub-Saharan Africa	Lower-middle	NGA	.	.	.	.	.	2		36	41	.	62	74.98071289	-1.67	-0.89	-1.16	0.459	66	40	9	910770	0.8316	11.4
Nigeria	2006	Sub-Saharan Africa	Lower-middle	NGA	.	.	.	.	.	6		40	44	.	63	80.22299194	-2.03	-0.97	-1.12	.	70	33	8	910770	0.8316	11.4
Nigeria	2007	Sub-Saharan Africa	Lower-middle	NGA	17.7	25.5	33.6	61.9	79.6	10	0.801	42	41	68.3	63	71.60855865	-2.01	-1.04	-1.05	.	71	31	9	910770	0.8316	11.4
Nigeria	2008	Sub-Saharan Africa	Lower-middle	NGA	17.3	28.1	40.5	57.9	74.9	49	0.725	53	53	57.7	64	64.11502838	-1.86	-0.98	-0.89	.	73	29	10	910770	0.8316	11.4
Nigeria	2009	Sub-Saharan Africa	Lower-middle	NGA	.	.	.	.	.	60		63	64	.	67	68.44174194	-2	-1.21	-1.03	.	74	27	11	910770	0.8316	11.4
Nigeria	2010	Sub-Saharan Africa	Lower-middle	NGA	.	.	.	.	.	54		54	56	.	69	68.93570709	-2.21	-1.17	-1.05	0.417	77	23	10	910770	0.8316	11.4
Nigeria	2011	Sub-Saharan Africa	Lower-middle	NGA	24.1	33.8	49.1	61.9	83.8	51	0.7375	48	49	66.2	60	.	-1.96	-1.1	-1.17	0.453	75	25	14	910770	0.8316	11.4
Nigeria	2012	Sub-Saharan Africa	Lower-middle	NGA	.	.	.	.	.	40		42	42	.	60	.	-2.04	-1	-1.17	0.448	73	29	15	910770	0.8316	11.4
Nigeria	2013	Sub-Saharan Africa	Lower-middle	NGA	13.2	26.6	43.9	60.6	77.9	73	0.817	43	43	60.6	60	.	-2.09	-0.99	-1.22	0.44	71	28	24	910770	0.8316	11.4
Nigeria	2014	Sub-Saharan Africa	Lower-middle	NGA	.	.	.	.	.	76		43	44	.	55	.	-2.13	-1.19	-1.27	0.411	72	27	25	910770	0.8316	11.4
Nigeria	2015	Sub-Saharan Africa	Lower-middle	NGA	.	.	.	.	.	75		42	42	.	55	.	-1.93	-0.96	-1.08	0.406	72	36	22	910770	0.8316	11.4
Nigeria	2016	Sub-Saharan Africa	Lower-middle	NGA	.	.	.	.	.	79		53	51	.	55	.	-1.88	-1.09	-1.03	0.371	75	28	22	910770	0.8316	11.4
Nigeria	2017	Sub-Saharan Africa	Lower-middle	NGA	15.8	27.2	41.1	59.5	76.3	78	0.7665	55	54	65.8	55	.	-2	-1.01	-1.08	0.366	77	31	17	910770	0.8316	11.4
Nigeria	2018	Sub-Saharan Africa	Lower-middle	NGA	31.9	40.3	54.1	66.9	84.7	59	0.6609999	56	54	67	60	.	-2.09	-1.02	-1.05	0.363	77	35	18	910770	0.8316	11.4
Nigeria	2019	Sub-Saharan Africa	Lower-middle	NGA	.	.	.	.	.	49		57	54	.	60	.	-1.93	-1.09	-1.09	0.36	.	.	.	910770	0.8316	11.4
Pakistan	2003	South Asia	Lower-middle	PAK	.	.	.	.	.	.		66	62	.	79	.	-1.55	-0.4	-0.76	.	66	19	5	770880	0.719	60.8
Pakistan	2004	South Asia	Lower-middle	PAK	.	.	.	.	.	23		68	63	.	78	.	-1.58	-0.46	-1.08	.	66	22	2	770880	0.719	60.8
Pakistan	2005	South Asia	Lower-middle	PAK	.	.	.	.	.	22		63	61	36	78	50.05447006	-1.75	-0.45	-1.05	.	71	22	4	770880	0.719	60.8
Pakistan	2006	South Asia	Lower-middle	PAK	.	.	.	.	.	18		59	59	.	80	50.92182159	-2.03	-0.38	-0.81	.	78	18	4	770880	0.719	60.8
Pakistan	2007	South Asia	Lower-middle	PAK	36.3	50.5	65.3	74.9	75.5	1	0.514	54	57	60.9	78	52.8965683	-2.43	-0.48	-0.82	.	72	26	5	770880	0.719	60.8
Pakistan	2008	South Asia	Lower-middle	PAK	.	.	.	.	.	52		53	56	.	80	52.62380981	-2.57	-0.72	-0.9	.	73	22	6	770880	0.719	60.8
Pakistan	2009	South Asia	Lower-middle	PAK	.	.	.	.	.	55		52	56	.	84	52.89113998	-2.64	-0.8	-1.07	.	72	23	3	770880	0.719	60.8
Pakistan	2010	South Asia	Lower-middle	PAK	.	.	.	.	.	66		52	57	.	84	56.11716843	-2.68	-0.77	-1.09	0.199	70	23	5	770880	0.719	60.8
Pakistan	2011	South Asia	Lower-middle	PAK	.	.	.	.	.	68		63	59	.	75	54.4838295	-2.81	-0.82	-1.08	0.196	67	25	4	770880	0.719	60.8
Pakistan	2012	South Asia	Lower-middle	PAK	.	.	.	.	.	71		64	63	.	75	58.40758133	-2.68	-0.78	-1.06	0.168	64	29	4	770880	0.719	60.8
Pakistan	2013	South Asia	Lower-middle	PAK	35.1	60.6	62.5	72.1	82.8	73	0.5345	65	68	73.1	75	58.37319183	-2.6	-0.79	-0.96	0.165	65	31	6	770880	0.719	60.8
Pakistan	2014	South Asia	Lower-middle	PAK	.	.	.	.	.	63		69	71	.	75	58.68865967	-2.4	-0.76	-0.83	0.16	67	32	7	770880	0.719	60.8
Pakistan	2015	South Asia	Lower-middle	PAK	.	.	.	.	.	58		72	75	.	75	.	-2.48	-0.67	-0.81	0.163	66	35	5	770880	0.719	60.8
Pakistan	2016	South Asia	Lower-middle	PAK	.	.	.	.	.	62		75	75	.	80	58.84320068	-2.48	-0.65	-0.88	0.151	63	41	3	770880	0.719	60.8
Pakistan	2017	South Asia	Lower-middle	PAK	.	.	.	.	.	62		75	76	.	85	.	-2.41	-0.6	-0.78	0.146	60	48	3	770880	0.719	60.8
Pakistan	2018	South Asia	Lower-middle	PAK	47.2	69.1	77.3	83.8	88	50	0.4815	80	79	86.2	85	64.24922943	-2.26	-0.63	-0.79	0.141	56	63	1	770880	0.719	60.8
Pakistan	2019	South Asia	Lower-middle	PAK	.	.	.	.	.	62		84	81	.	85	67.29955292	-2.25	-0.68	-0.85	0.132	.	.	.	770880	0.719	60.8
Papua New Guinea	2003	East Asia & Pacific	Lower-middle	PNG	.	.	.	.	.	.		68	77	.	46	49.77257156	-0.56	-0.6	-0.88	.	9	47	27	452860	0.3526	90.8
Papua New Guinea	2004	East Asia & Pacific	Lower-middle	PNG	.	.	.	.	.	2		62	77	.	49	.	-0.55	-0.65	-0.96	.	8	59	23	452860	0.3526	90.8
Papua New Guinea	2005	East Asia & Pacific	Lower-middle	PNG	.	.	.	.	.	.		72	82	.	53	.	-0.93	-0.88	-1.13	0.134	8	57	22	452860	0.3526	90.8
Papua New Guinea	2006	East Asia & Pacific	Lower-middle	PNG	.	.	.	.	.	13		70	82	78.8	57	.	-0.87	-0.75	-1.14	.	8	40	15	452860	0.3526	90.8
Papua New Guinea	2007	East Asia & Pacific	Lower-middle	PNG	.	.	.	.	.	3		66	72	.	60	.	-0.75	-0.65	-1.11	0.126	8	44	16	452860	0.3526	90.8
Papua New Guinea	2008	East Asia & Pacific	Lower-middle	PNG	.	.	.	.	.	13		56	66	.	61	.	-0.61	-0.69	-1.15	.	9	40	12	452860	0.3526	90.8
Papua New Guinea	2009	East Asia & Pacific	Lower-middle	PNG	.	.	.	.	.	21		64	65	.	61	.	-0.79	-0.74	-1.23	.	10	43	15	452860	0.3526	90.8
Papua New Guinea	2010	East Asia & Pacific	Lower-middle	PNG	.	.	.	.	.	19		55	63	.	61	.	-0.81	-0.72	-1.04	0.126	12	40	17	452860	0.3526	90.8
Papua New Guinea	2011	East Asia & Pacific	Lower-middle	PNG	.	.	.	.	.	33		58	66	.	61	.	-0.75	-0.71	-1.02	0.077	12	46	16	452860	0.3526	90.8
Papua New Guinea	2012	East Asia & Pacific	Lower-middle	PNG	.	.	.	.	.	42		57	71	.	70	.	-0.59	-0.74	-0.94	0.072	9	58	19	452860	0.3526	90.8
Papua New Guinea	2013	East Asia & Pacific	Lower-middle	PNG	.	.	.	.	.	31		60	72	.	65	.	-0.52	-0.66	-0.96	0.072	7	66	27	452860	0.3526	90.8
Papua New Guinea	2014	East Asia & Pacific	Lower-middle	PNG	.	.	.	.	.	28		52	65	.	70	66.64527893	-0.34	-0.61	-0.91	0.065	6	76	40	452860	0.3526	90.8
Papua New Guinea	2015	East Asia & Pacific	Lower-middle	PNG	.	.	.	.	.	25		49	57	.	70	.	-0.42	-0.61	-0.94	0.063	12	56	9	452860	0.3526	90.8
Papua New Guinea	2016	East Asia & Pacific	Lower-middle	PNG	.	.	.	.	.	9		46	46	.	70	71.52944183	-0.5	-0.74	-0.93	0.059	10	71	18	452860	0.3526	90.8
Papua New Guinea	2017	East Asia & Pacific	Lower-middle	PNG	.	.	.	.	.	2		36	38	.	70	.	-0.7	-0.67	-0.9	0.055	9	73	15	452860	0.3526	90.8
Papua New Guinea	2018	East Asia & Pacific	Lower-middle	PNG	38.7	49.9	55.8	64.1	83.9	4	0.5229999	35	37	76.1	70	.	-0.7	-0.68	-0.88	0.072	10	71	20	452860	0.3526	90.8
Papua New Guinea	2019	East Asia & Pacific	Lower-middle	PNG	.	.	.	.	.	2		35	37	.	70	.	-0.83	-0.81	-0.99	0.063	.	.	.	452860	0.3526	90.8
Republic of the Congo (Brazzaville)	2003	Sub-Saharan Africa	Low	COG	.	.	.	.	.	.		50	50	.	79	54.23508835	-1.17	-1.23	-1.01	.	61	22	9	341500	0.6871	9.5
Republic of the Congo (Brazzaville)	2004	Sub-Saharan Africa	Low	COG	.	.	.	.	.	7		67	65	.	74	76.83692932	-1.19	-1.09	-0.93	.	56	19	17	341500	0.6871	9.5
Republic of the Congo (Brazzaville)	2005	Sub-Saharan Africa	Low	COG	48.5	61.9	67.5	76.3	84.3	4	0.43	62	54	85.8	75	67.5628891	-1.17	-1.27	-1.04	0.157	52	20	17	341500	0.6871	9.5
Republic of the Congo (Brazzaville)	2006	Sub-Saharan Africa	Low	COG	.	.	.	.	.	4		73	61	.	81	72.29998779	-0.92	-1.26	-1.1	.	49	27	14	341500	0.6871	9.5
Republic of the Congo (Brazzaville)	2007	Sub-Saharan Africa	Low	COG	.	.	.	.	.	7		72	59	.	82	71.84729004	-0.77	-1.32	-1.15	.	49	27	16	341500	0.6871	9.5
Republic of the Congo (Brazzaville)	2008	Sub-Saharan Africa	Low	COG	.	.	.	.	.	52		79	69	.	82	67.14189911	-0.72	-1.22	-1.18	.	38	50	12	341500	0.6871	9.5
Republic of the Congo (Brazzaville)	2009	Sub-Saharan Africa	Low	COG	.	.	.	.	.	50		78	63	.	82	65.87461853	-0.25	-1.23	-1.2	.	50	30	20	341500	0.6871	9.5
Republic of the Congo (Brazzaville)	2010	Sub-Saharan Africa	Low	COG	.	.	.	.	.	53		74	75	.	83	66.25348663	-0.32	-1.23	-1.15	0.146	42	47	12	341500	0.6871	9.5
Republic of the Congo (Brazzaville)	2011	Sub-Saharan Africa	Low	COG	.	.	.	.	.	70		82	83	.	83	74.24105072	-0.35	-1.2	-1.12	0.144	41	38	21	341500	0.6871	9.5
Republic of the Congo (Brazzaville)	2012	Sub-Saharan Africa	Low	COG	58.8	70.1	80.1	84.9	87.1	43	0.357	85	80	92.6	83	75.90187836	-0.49	-1.17	-1.21	0.139	30	58	36	341500	0.6871	9.5
Republic of the Congo (Brazzaville)	2013	Sub-Saharan Africa	Low	COG	.	.	.	.	.	57		85	80	.	83	.	-0.48	-1.16	-1.15	0.133	31	68	28	341500	0.6871	9.5
Republic of the Congo (Brazzaville)	2014	Sub-Saharan Africa	Low	COG	.	.	.	.	.	57		90	80	.	85	.	-0.36	-1.11	-1.18	0.127	31	72	27	341500	0.6871	9.5
Republic of the Congo (Brazzaville)	2015	Sub-Saharan Africa	Low	COG	51.7	67.6	68.2	75.4	74.9	33	0.271	80	80	93.5	85	.	-0.53	-1.02	-1.2	0.151	32	95	39	341500	0.6871	9.5
Republic of the Congo (Brazzaville)	2016	Sub-Saharan Africa	Low	COG	.	.	.	.	.	22		71	67	.	85	.	-0.52	-1.1	-1.19	0.16	47	79	10	341500	0.6871	9.5
Republic of the Congo (Brazzaville)	2017	Sub-Saharan Africa	Low	COG	.	.	.	.	.	27		69	70	.	85	.	-0.53	-1.2	-1.33	0.131	49	69	13	341500	0.6871	9.5
Republic of the Congo (Brazzaville)	2018	Sub-Saharan Africa	Low	COG	.	.	.	.	.	42		75	75	.	85	.	-0.34	-1.22	-1.36	0.126	52	46	10	341500	0.6871	9.5
Republic of the Congo (Brazzaville)	2019	Sub-Saharan Africa	Low	COG	.	.	.	.	.	33		79	73	.	85	.	-0.89	-1.39	-1.41	0.116	.	.	.	341500	0.6871	9.5
Rwanda	2003	Sub-Saharan Africa	Low	RWA	.	.	.	.	.	.		96	90	.	77	41.25638962	-1.11	-0.69	-0.47	.	17	21	27	24670	.	6.8
Rwanda	2004	Sub-Saharan Africa	Low	RWA	.	.	.	.	.	33		89	84	.	77	40.11014175	-1.19	-0.56	-0.44	.	21	19	34	24670	.	6.8
Rwanda	2005	Sub-Saharan Africa	Low	RWA	84.9	83.9	84.1	88.1	87.6	33	0.0479999	95	89	94.4	79	.	-1	-0.91	-0.62	0.348	24	17	42	24670	.	6.8
Rwanda	2006	Sub-Saharan Africa	Low	RWA	.	.	.	.	.	17		99	95	.	82	.	-0.68	-0.25	-0.21	.	13	16	48	24670	.	6.8
Rwanda	2007	Sub-Saharan Africa	Low	RWA	.	.	.	.	.	3		97	94	.	82	.	-0.36	-0.2	0	.	13	21	52	24670	.	6.8
Rwanda	2008	Sub-Saharan Africa	Low	RWA	89.4	88.2	90.2	92.8	92.3	93	0.0520001	97	92	95.8	85	53.15855026	-0.32	-0.13	0.1	.	12	24	53	24670	.	6.8
Rwanda	2009	Sub-Saharan Africa	Low	RWA	.	.	.	.	.	.		97	95	.	85	72.84660339	-0.51	-0.15	0.09	.	11	26	56	24670	.	6.8
Rwanda	2010	Sub-Saharan Africa	Low	RWA	94	93	94.9	97	97.4	.	0.054	97	95	98.2	85	76.40711212	-0.27	-0.05	0.35	0.334	11	30	61	24670	.	6.8
Rwanda	2011	Sub-Saharan Africa	Low	RWA	.	.	.	.	.	37		97	95	98	85	.	-0.18	0.07	0.36	0.33	11	34	60	24670	.	6.8
Rwanda	2012	Sub-Saharan Africa	Low	RWA	.	.	.	.	.	97		98	97	.	85	75.8168335	-0.23	-0.05	0.56	0.326	10	34	72	24670	.	6.8
Rwanda	2013	Sub-Saharan Africa	Low	RWA	.	.	.	.	.	100		98	95	.	85	74.97601318	-0.11	0.02	0.63	0.322	12	37	51	24670	.	6.8
Rwanda	2014	Sub-Saharan Africa	Low	RWA	.	.	.	.	.	97		98	97	.	90	68.41544342	-0.31	-0.03	0.76	0.326	12	40	60	24670	.	6.8
Rwanda	2015	Sub-Saharan Africa	Low	RWA	91.3	94.9	95.1	99.3	97	100	0.079	98	96	99	90	68.98980713	0.01	-0.05	0.64	0.324	12	41	55	24670	.	6.8
Rwanda	2016	Sub-Saharan Africa	Low	RWA	.	.	.	.	.	100		98	95	.	90	75.53838348	-0.05	0.1	0.64	0.3	11	45	61	24670	.	6.8
Rwanda	2017	Sub-Saharan Africa	Low	RWA	.	.	.	.	.	100		98	97	97.6	90	88.13646698	0.09	0.27	0.63	0.308	11	47	62	24670	.	6.8
Rwanda	2018	Sub-Saharan Africa	Low	RWA	.	.	.	.	.	97		97	99	.	95	93.76998138	0.12	0.21	0.58	0.312	11	53	52	24670	.	6.8
Rwanda	2019	Sub-Saharan Africa	Low	RWA	.	.	.	.	.	93		98	96	.	95	104.1285095	0.12	0.19	0.56	0.314	.	.	.	24670	.	6.8
Sao Tome & Principe	2003	Sub-Saharan Africa	Lower-middle	STP	.	.	.	.	.	.		94	87	.	.	56.6925087	0.26	-0.57	-0.26	.	29	105	48	960	0.2322	16.9
Sao Tome & Principe	2004	Sub-Saharan Africa	Lower-middle	STP	.	.	.	.	.	43		96	91	.	.	71.33158875	0.57	-0.61	-0.36	.	32	94	50	960	0.2322	16.9
Sao Tome & Principe	2005	Sub-Saharan Africa	Lower-middle	STP	.	.	.	.	.	71		97	88	.	.	75.17095947	0.58	-0.68	-0.54	0.368	30	99	56	960	0.2322	16.9
Sao Tome & Principe	2006	Sub-Saharan Africa	Lower-middle	STP	85	88.4	83.7	87.1	90.5	29	0.1115294	97	85	97.3	98	.	0.35	-0.77	-0.29	.	34	12	101	960	0.2322	16.9
Sao Tome & Principe	2007	Sub-Saharan Africa	Lower-middle	STP	.	.	.	.	.	14		97	86	.	98	72.44847107	0.39	-0.71	-0.3	.	30	37	85	960	0.2322	16.9
Sao Tome & Principe	2008	Sub-Saharan Africa	Lower-middle	STP	.	.	.	.	.	100		99	93	.	98	75.28256226	0.18	-0.67	-0.3	.	25	29	93	960	0.2322	16.9
Sao Tome & Principe	2009	Sub-Saharan Africa	Lower-middle	STP	78.8	81.8	88.9	88.4	83.8	100	0.083	98	90	97.9	98	83.6049881	0.15	-0.66	-0.2	.	23	40	87	960	0.2322	16.9
Sao Tome & Principe	2010	Sub-Saharan Africa	Lower-middle	STP	.	.	.	.	.	100		98	92	.	99	85.29548645	0.12	-0.79	-0.25	0.36	21	51	80	960	0.2322	16.9
Sao Tome & Principe	2011	Sub-Saharan Africa	Lower-middle	STP	.	.	.	.	.	100		96	91	.	99	109.5344696	0.01	-0.7	-0.18	0.359	19	59	79	960	0.2322	16.9
Sao Tome & Principe	2012	Sub-Saharan Africa	Lower-middle	STP	.	.	.	.	.	100		96	92	.	99	.	0.01	-0.68	-0.18	0.358	18	57	82	960	0.2322	16.9
Sao Tome & Principe	2013	Sub-Saharan Africa	Lower-middle	STP	.	.	.	.	.	100		97	91	.	99	97.24507141	0.11	-0.73	-0.18	0.354	14	75	111	960	0.2322	16.9
Sao Tome & Principe	2014	Sub-Saharan Africa	Lower-middle	STP	95.2	93.4	94.4	89.8	92.3	100	-0.0469999	95	92	97.5	99	89.04705048	0.18	-0.82	0	0.354	15	71	97	960	0.2322	16.9
Sao Tome & Principe	2015	Sub-Saharan Africa	Lower-middle	STP	.	.	.	.	.	100		96	93	.	99	.	0.14	-0.75	-0.05	0.34	16	52	84	960	0.2322	16.9
Sao Tome & Principe	2016	Sub-Saharan Africa	Lower-middle	STP	.	.	.	.	.	100		96	93	99	79.76899719	79.76899719	0.22	-0.67	-0.07	0.334	14	83	90	960	0.2322	16.9
Sao Tome & Principe	2017	Sub-Saharan Africa	Lower-middle	STP	.	.	.	.	.	100		95	90	.	99	87.22080231	0.19	-0.75	0.17	0.333	15	98	81	960	0.2322	16.9
Sao Tome & Principe	2018	Sub-Saharan Africa	Lower-middle	STP	.	.	.	.	.	86		95	95	.	99	.	0.53	-0.64	0.18	0.331	15	94	85	960	0.2322	16.9
Sao Tome & Principe	2019	Sub-Saharan Africa	Lower-middle	STP	78.7	86.6	89.9	97	88.5	100	0.1500001	95	95	98.1	99	.	0.52	-0.63	0.23	0.323	.	.	.	960	0.2322	16.9
Senegal	2003	Sub-Saharan Africa	Lower-middle	SEN	.	.	.	.	.	.		73	60	.	77	41.86183929	-0.25	-0.26	-0.16	.	55	33	3	192530	0.7081	25.6
Senegal	2004	Sub-Saharan Africa	Lower-middle	SEN	.	.	.	.	.	2		87	57	.	78	43.62434006	0.03	-0.17	-0.05	.	55	36	2	192530	0.7081	25.6
Senegal	2005	Sub-Saharan Africa	Lower-middle	SEN	71	71.5	71.2	74.8	81.2	16	0.1185	84	74	87.4	80	48.42079926	-0.2	-0.23	-0.05	0.531	40	38	6	192530	0.7081	25.6
Senegal	2006	Sub-Saharan Africa	Lower-middle	SEN	.	.	.	.	.	30		89	80	.	86	47.2223587	-0.26	-0.29	-0.37	.	37	43	5	192530	0.7081	25.6
Senegal	2007	Sub-Saharan Africa	Lower-middle	SEN	.	.	.	.	.	40		94	84	.	85	48.98844147	-0.24	-0.47	-0.51	.	44	33	5	192530	0.7081	25.6
Senegal	2008	Sub-Saharan Africa	Lower-middle	SEN	.	.	.	.	.	45		88	77	.	88	56.94981003	-0.15	-0.16	-0.5	.	42	37	6	192530	0.7081	25.6
Senegal	2009	Sub-Saharan Africa	Lower-middle	SEN	.	.	.	.	.	60		86	79	.	88	58.44787979	-0.2	-0.51	-0.49	.	46	37	7	192530	0.7081	25.6
Senegal	2010	Sub-Saharan Africa	Lower-middle	SEN	.	.	.	.	.	5		89	81	.	88	58.44240952	-0.42	-0.58	-0.64	0.427	49	31	13	192530	0.7081	25.6
Senegal	2011	Sub-Saharan Africa	Lower-middle	SEN	74.4	82	83.4	84.5	88.9	.	0.1575	92	84	93.3	88	62.33993912	-0.28	-0.5	-0.5	0.387	51	36	10	192530	0.7081	25.6
Senegal	2012	Sub-Saharan Africa	Lower-middle	SEN	.	.	.	.	.	.		91	83	.	91	62.79431152	-0.11	-0.47	-0.26	0.378	53	34	11	192530	0.7081	25.6
Senegal	2013	Sub-Saharan Africa	Lower-middle	SEN	68.7	76.6	83.3	81.5	82.5	24	0.1625	92	84	94.5	91	63.79452133	-0.06	-0.42	-0.19	0.362	55	34	12	192530	0.7081	25.6
Senegal	2014	Sub-Saharan Africa	Lower-middle	SEN	78.2	78.6	79	83.2	83.5	50	0.076	89	80	96.2	91	65.23497009	-0.2	-0.4	0.06	0.355	50	33	25	192530	0.7081	25.6
Senegal	2015	Sub-Saharan Africa	Lower-middle	SEN	73.7	73.8	79.1	81.7	93.2	63	0.2344999	89	80	95	91	63.56888962	-0.12	-0.43	0.06	0.339	51	35	25	192530	0.7081	25.6
Senegal	2016	Sub-Saharan Africa	Lower-middle	SEN	72	78.9	84.5	83.6	89.9	79	0.2024999	93	93	95.9	91	.	-0.22	-0.45	0	0.334	51	36	25	192530	0.7081	25.6
Senegal	2017	Sub-Saharan Africa	Lower-middle	SEN	79.2	87.9	89.6	89.5	97.4	74	0.19	93	90	97.1	95	.	-0.05	-0.32	-0.09	0.325	54	33	24	192530	0.7081	25.6
Senegal	2018	Sub-Saharan Africa	Lower-middle	SEN	80.8	85.8	82.8	85.4	94.3	53	0.133	92	86	97.7	95	.	-0.09	-0.27	-0.02	0.308	56	35	20	192530	0.7081	25.6
Senegal	2019	Sub-Saharan Africa	Lower-middle	SEN	75.7	88.3	87	90.2	88.9	84	0.1415	95	89	97.6	95	67.19380188	0.06	-0.06	0.05	0.306	.	.	.	192530	0.7081	25.6
Sierra Leone	2003	Sub-Saharan Africa	Low	SLE	.	.	.	.	.	.		73	73	.	79	.	-1.08	-1.15	-0.91	.	71	19	8	72180	0.7634	15.3
Sierra Leone	2004	Sub-Saharan Africa	Low	SLE	.	.	.	.	.	8		65	76	.	81	.	-0.51	-1.08	-0.91	.	67	19	13	72180	0.7634	15.3
Sierra Leone	2005	Sub-Saharan Africa	Low	SLE	65.8	73.1	79.1	83.6	83.5	15	0.2294999	65	71	81.1	83	.	-0.48	-1.34	-1.07	0.592	67	16	18	72180	0.7634	15.3
Sierra Leone	2006	Sub-Saharan Africa	Low	SLE	.	.	.	.	.	36		64	65	.	85	.	-0.3	-1.11	-1.02	.	69	11	21	72180	0.7634	15.3
Sierra Leone	2007	Sub-Saharan Africa	Low	SLE	.	.	.	.	.	7		64	60	.	94	64.36795044	-0.06	-1.15	-0.91	.	73	11	17	72180	0.7634	15.3
Sierra Leone	2008	Sub-Saharan Africa	Low	SLE	55.7	61.8	58.5	57.4	68.2	57	0.103	77	73	86.9	97	.	-0.24	-1.15	-0.97	.	76	7	20	72180	0.7634	15.3
Sierra Leone	2009	Sub-Saharan Africa	Low	SLE	.	.	.	.	.	86		84	80	.	97	.	-0.29	-1.2	-0.93	.	70	11	27	72180	0.7634	15.3
Sierra Leone	2010	Sub-Saharan Africa	Low	SLE	82.8	79.4	80	82.3	86.6	79	0.0525	86	82	93	85	.	-0.24	-1.22	-0.77	0.233	64	15	31	72180	0.7634	15.3
Sierra Leone	2011	Sub-Saharan Africa	Low	SLE	.	.	.	.	.	79		91	84	.	85	65.88548279	-0.17	-1.19	-0.84	0.236	70	11	39	72180	0.7634	15.3
Sierra Leone	2012	Sub-Saharan Africa	Low	SLE	.	.	.	.	.	93		91	86	.	87	62.65966034	-0.28	-1.23	-0.95	0.226	73	14	27	72180	0.7634	15.3
Sierra Leone	2013	Sub-Saharan Africa	Low	SLE	81.4	77.5	76.4	78.4	79	79	-0.0195	92	85	97.1	87	61.57624817	-0.17	-1.23	-0.91	0.215	63	14	60	72180	0.7634	15.3
Sierra Leone	2014	Sub-Saharan Africa	Low	SLE	.	.	.	.	.	86		83	80	.	85	.	-0.1	-1.24	-0.94	0.203	35	24	189	72180	0.7634	15.3
Sierra Leone	2015	Sub-Saharan Africa	Low	SLE	.	.	.	.	.	43		86	78	.	85	59.44200134	-0.1	-1.25	-0.8	0.175	37	23	146	72180	0.7634	15.3
Sierra Leone	2016	Sub-Saharan Africa	Low	SLE	.	.	.	.	.	86		84	85	.	90	67.46497345	-0.16	-1.17	-0.82	0.162	42	29	81	72180	0.7634	15.3
Sierra Leone	2017	Sub-Saharan Africa	Low	SLE	82.6	81.3	79	73.3	88.1	71	0.015	90	80	97.4	90	69.35388184	-0.04	-1.18	-0.57	0.158	41	28	87	72180	0.7634	15.3
Sierra Leone	2018	Sub-Saharan Africa	Low	SLE	.	.	.	.	.	86		93	87	.	90	82.85494232	-0.08	-1.14	-0.49	0.142	45	25	67	72180	0.7634	15.3
Sierra Leone	2019	Sub-Saharan Africa	Low	SLE	73.8	75.5	73.5	73.6	77.8	86	0.0305	95	93	97.9	93	83.71469116	-0.1	-1.13	-0.41	0.079	.	.	.	72180	0.7634	15.3
Solomon Islands	2003	East Asia & Pacific	Lower-middle	SLB	.	.	.	.	.	.		84	82	.	78	.	0.36	-2.27	-0.63	.	3	75	23	27990	0.5254	.
Solomon Islands	2004	East Asia & Pacific	Lower-middle	SLB	.	.	.	.	.	.		90	87	.	82	.	0.02	-1.27	-0.37	.	2	73	39	27990	0.5254	.
Solomon Islands	2005	East Asia & Pacific	Lower-middle	SLB	.	.	.	.	.	.		89	87	.	74	.	-0.02	-0.67	0.04	.	2	110	42	27990	0.5254	.
Solomon Islands	2006	East Asia & Pacific	Lower-middle	SLB	.	.	.	.	.	.		99	99	.	74	.	0.07	-1.01	-0.22	.	2	100	48	27990	0.5254	.
Solomon Islands	2007	East Asia & Pacific	Lower-middle	SLB	.	.	.	.	.	.		88	90	73.9	84	.	0.23	-1.08	-0.39	.	2	104	42	27990	0.5254	.
Solomon Islands	2008	East Asia & Pacific	Lower-middle	SLB	.	.	.	.	.	0		85	71	.	85	.	0.21	-1	-0.37	.	3	67	50	27990	0.5254	.
Solomon Islands	2009	East Asia & Pacific	Lower-middle	SLB	.	.	.	.	.	0		86	69	.	85	.	0.21	-1.1	-0.29	.	2	64	83	27990	0.5254	.
Solomon Islands	2010	East Asia & Pacific	Lower-middle	SLB	.	.	.	.	.	20		83	74	.	85	.	0.34	-0.95	-0.35	0.261	1	70	117	27990	0.5254	.
Solomon Islands	2011	East Asia & Pacific	Lower-middle	SLB	.	.	.	.	.	50		91	77	.	85	86.47852325	0.31	-0.86	-0.34	0.268	1	69	68	27990	0.5254	.
Solomon Islands	2012	East Asia & Pacific	Lower-middle	SLB	.	.	.	.	.	60		92	87	.	85	85.9375	0.19	-0.81	-0.36	0.273	2	74	42	27990	0.5254	.
Solomon Islands	2013	East Asia & Pacific	Lower-middle	SLB	.	.	.	.	.	40		83	76	.	85	85.90901947	0.3	-0.82	-0.4	0.275	2	69	46	27990	0.5254	.
Solomon Islands	2014	East Asia & Pacific	Lower-middle	SLB	.	.	.	.	.	9		77	76	.	85	87.15424347	0.47	-1.07	-0.28	0.276	2	75	49	27990	0.5254	.
Solomon Islands	2015	East Asia & Pacific	Lower-middle	SLB	.	.	.	.	.	50		87	75	88.5	85	88.15003967	0.66	-1.02	-0.34	0.29	2	81	33	27990	0.5254	.
Solomon Islands	2016	East Asia & Pacific	Lower-middle	SLB	.	.	.	.	.	30		94	82	.	85	89.47589874	0.51	-0.98	-0.34	0.288	2	81	31	27990	0.5254	.
Solomon Islands	2017	East Asia & Pacific	Lower-middle	SLB	.	.	.	.	.	40		83	84	.	85	90.36344147	0.2	-1.01	0.11	0.288	2	83	26	27990	0.5254	.
Solomon Islands	2018	East Asia & Pacific	Lower-middle	SLB	.	.	.	.	.	80		85	93	.	85	89.74324036	0.29	-1.05	0	0.288	2	85	20	27990	0.5254	.
Solomon Islands	2019	East Asia & Pacific	Lower-middle	SLB	.	.	.	.	.	70		94	81	.	85	.	0.5	-1	-0.01	0.288	.	.	.	27990	0.5254	.
Somalia	2003	Sub-Saharan Africa	Low	SOM	.	.	.	.	.	.		40	40	.	45	.	-2.58	-1.99	-1.57	.	.	.	.	627340	0.0326	42.5
Somalia	2004	Sub-Saharan Africa	Low	SOM	.	.	.	.	.	0		30	40	.	45	.	-2.88	-2.05	-1.79	.	.	.	.	627340	0.0326	42.5
Somalia	2005	Sub-Saharan Africa	Low	SOM	.	.	.	.	.	.		35	35	.	47	.	-2.71	-2.13	-1.68	.	.	.	.	627340	0.0326	42.5
Somalia	2006	Sub-Saharan Africa	Low	SOM	22.2	18.9	27.4	30.9	47.4	0	0.312	26	35	26.1	51	.	-2.75	-2.19	-1.73	.	.	.	.	627340	0.0326	42.5
Somalia	2007	Sub-Saharan Africa	Low	SOM	.	.	.	.	.	.		40	35	.	50	.	-3.22	-2.23	-1.76	.	.	.	.	627340	0.0326	42.5
Somalia	2008	Sub-Saharan Africa	Low	SOM	.	.	.	.	.	.		31	34	.	49	.	-3.28	-2.4	-1.87	.	.	.	.	627340	0.0326	42.5
Somalia	2009	Sub-Saharan Africa	Low	SOM	.	.	.	.	.	0		42	43	.	64	.	-3.31	-2.23	-1.72	.	.	.	.	627340	0.0326	42.5
Somalia	2010	Sub-Saharan Africa	Low	SOM	.	.	.	.	.	20		45	46	.	64	.	-3.13	-2.21	-1.74	0.261	.	.	.	627340	0.0326	42.5
Somalia	2011	Sub-Saharan Africa	Low	SOM	.	.	.	.	.	35		41	46	.	64	.	-3.08	-2.14	-1.71	0.268	.	.	.	627340	0.0326	42.5
Somalia	2012	Sub-Saharan Africa	Low	SOM	.	.	.	.	.	0		42	46	.	64	.	-2.86	-2.2	-1.59	0.273	.	.	.	627340	0.0326	42.5
Somalia	2013	Sub-Saharan Africa	Low	SOM	.	.	.	.	.	5		42	46	.	64	.	-2.76	-2.22	-1.58	0.275	.	.	.	627340	0.0326	42.5
Somalia	2014	Sub-Saharan Africa	Low	SOM	.	.	.	.	.	16		42	46	.	64	.	-2.52	-2.45	-1.66	0.276	.	.	.	627340	0.0326	42.5
Somalia	2015	Sub-Saharan Africa	Low	SOM	.	.	.	.	.	22		42	46	.	67	.	-2.38	-2.2	-1.62	0.29	.	.	.	627340	0.0326	42.5
Somalia	2016	Sub-Saharan Africa	Low	SOM	.	.	.	.	.	17		42	46	.	67	.	-2.36	-2.19	-1.7	0.288	.	.	.	627340	0.0326	42.5
Somalia	2017	Sub-Saharan Africa	Low	SOM	.	.	.	.	.	24		42	46	.	67	.	-2.26	-2.22	-1.72	0.288	.	.	.	627340	0.0326	42.5
Somalia	2018	Sub-Saharan Africa	Low	SOM	.	.	.	.	.	36		42	46	.	67	.	-2.25	-2.19	-1.8	0.288	.	.	.	627340	0.0326	42.5
Somalia	2019	Sub-Saharan Africa	Low	SOM	.	.	.	.	.	35		42	46	31.1	67	.	-2.38	-2.24	-1.71	0.288	.	.	.	627340	0.0326	42.5
South Sudan	2003	Sub-Saharan Africa	Low	SSD	.	.	.	.	.	.		.	.	.	.	.	.	.	.	.	.	.	.	.	.	.
South Sudan	2004	Sub-Saharan Africa	Low	SSD	.	.	.	.	.	.		.	.	.	.	.	.	.	.	.	.	.	.	.	.	.
South Sudan	2005	Sub-Saharan Africa	Low	SSD	.	.	.	.	.	.		.	.	.	.	.	.	.	.	.	.	.	.	.	.	.
South Sudan	2006	Sub-Saharan Africa	Low	SSD	.	.	.	.	.	.		.	.	.	.	.	.	.	.	.	.	.	.	.	.	.
South Sudan	2007	Sub-Saharan Africa	Low	SSD	.	.	.	.	.	.		.	.	.	.	.	.	.	.	.	.	.	.	.	.	.
South Sudan	2008	Sub-Saharan Africa	Low	SSD	.	.	.	.	.	.		.	.	.	.	.	.	.	.	.	.	.	.	.	.	.
South Sudan	2009	Sub-Saharan Africa	Low	SSD	.	.	.	.	.	.		.	.	.	.	.	.	.	.	.	.	.	.	.	.	.
South Sudan	2010	Sub-Saharan Africa	Low	SSD	16.5	16.6	21.6	30.1	44.5	.	0.3475	.	.	40.3	.	.	.	.	-0.82	0.308	.	.	.	.	.	71.8
South Sudan	2011	Sub-Saharan Africa	Low	SSD	.	.	.	.	.	70		61	62	.	64	19.29335976	-1.43	-1.88	-1.4	0.314	.	.	.	631978.41	.	71.8
South Sudan	2012	Sub-Saharan Africa	Low	SSD	.	.	.	.	.	58		63	60	.	64	.	-1.16	-1.58	-1.28	0.313	.	.	.	631973.704	.	71.8
South Sudan	2013	Sub-Saharan Africa	Low	SSD	.	.	.	.	.	49		53	58	61.9	64	.	-1.73	-1.68	-1.38	0.315	.	.	.	631972.755	.	71.8
South Sudan	2014	Sub-Saharan Africa	Low	SSD	.	.	.	.	.	45		50	55	.	64	.	-2.65	-2.07	-1.59	0.316	.	.	.	631957.217	.	71.8
South Sudan	2015	Sub-Saharan Africa	Low	SSD	.	.	.	.	.	36		46	53	.	68	.	-2.38	-2.16	-1.69	0.319	.	.	.	631957.218	.	71.8
South Sudan	2016	Sub-Saharan Africa	Low	SSD	.	.	.	.	.	.		45	51	.	68	.	-2.42	-2.35	-1.71	0.308	.	.	.	631945.102	.	71.8
South Sudan	2017	Sub-Saharan Africa	Low	SSD	.	.	.	.	.	34		47	50	.	68	.	-2.45	-2.48	-1.71	0.302	19	12	101	631944.08	.	71.8
South Sudan	2018	Sub-Saharan Africa	Low	SSD	.	.	.	.	.	31		49	49	.	68	.	-2.43	-2.45	-1.73	0.299	22	12	71	631928.123	.	71.8
South Sudan	2019	Sub-Saharan Africa	Low	SSD	.	.	.	.	.	14		49	49	.	68	.	-2.56	-2.45	-1.77	0.296	.	.	.	631928.123	.	71.8
Sri Lanka (former)	2003	South Asia	Lower-middle	LKA	.	.	.	.	.	.		99	99	.	91	104.9098587	-0.83	-0.2	-0.23	.	38	117	2	62710	0.4645	32.5
Sri Lanka (former)	2004	South Asia	Lower-middle	LKA	.	.	.	.	.	.		97	96	.	91	.	-1.01	-0.42	-0.15	.	41	134	1	62710	0.4645	32.5
Sri Lanka (former)	2005	South Asia	Lower-middle	LKA	.	.	.	.	.	15		99	99	.	87	100.9917068	-1.15	-0.31	-0.34	0.627	41	139	2	62710	0.4645	32.5
Sri Lanka (former)	2006	South Asia	Lower-middle	LKA	.	.	.	.	.	0		98	99	.	90	100.3061371	-1.42	-0.16	-0.2	.	41	147	7	62710	0.4645	32.5
Sri Lanka (former)	2007	South Asia	Lower-middle	LKA	.	.	.	.	.	.		98	98	99.4	91	97.13469696	-1.75	-0.08	-0.15	.	45	151	3	62710	0.4645	32.5
Sri Lanka (former)	2008	South Asia	Lower-middle	LKA	.	.	.	.	.	100		98	98	.	93	92.45903778	-1.8	-0.12	-0.23	.	51	146	3	62710	0.4645	32.5
Sri Lanka (former)	2009	South Asia	Lower-middle	LKA	.	.	.	.	.	92		97	97	.	93	91.99813843	-1.34	-0.15	-0.4	.	53	150	4	62710	0.4645	32.5
Sri Lanka (former)	2010	South Asia	Lower-middle	LKA	.	.	.	.	.	96		99	99	.	86	97.87126923	-0.94	-0.2	-0.42	0.596	53	130	4	62710	0.4645	32.5
Sri Lanka (former)	2011	South Asia	Lower-middle	LKA	.	.	.	.	.	100		99	99	.	95	98.03645325	-0.72	-0.11	-0.39	0.599	51	145	2	62710	0.4645	32.5
Sri Lanka (former)	2012	South Asia	Lower-middle	LKA	.	.	.	.	.	100		99	99	.	95	96.61605072	-0.72	-0.21	-0.24	0.594	52	145	1	62710	0.4645	32.5
Sri Lanka (former)	2013	South Asia	Lower-middle	LKA	.	.	.	.	.	100		99	99	.	95	96.95691681	-0.61	-0.17	-0.21	0.589	49	184	3	62710	0.4645	32.5
Sri Lanka (former)	2014	South Asia	Lower-middle	LKA	.	.	.	.	.	100		99	99	95.5	95	97.01461792	-0.33	0.05	-0.34	0.587	49	181	5	62710	0.4645	32.5
Sri Lanka (former)	2015	South Asia	Lower-middle	LKA	.	.	.	.	.	100		99	99	.	95	97.99617004	0.09	-0.01	-0.34	0.573	49	203	6	61893	0.4645	32.5
Sri Lanka (former)	2016	South Asia	Lower-middle	LKA	.	.	.	.	.	100		99	99	98.8	95	99.97985077	0	-0.03	-0.31	0.548	50	208	4	61893	0.4645	32.5
Sri Lanka (former)	2017	South Asia	Lower-middle	LKA	.	.	.	.	.	100		99	99	.	99	101.6309967	-0.07	-0.15	-0.45	0.542	50	211	8	61893	0.4645	32.5
Sri Lanka (former)	2018	South Asia	Lower-middle	LKA	.	.	.	.	.	104		99	99	.	99	.	-0.14	-0.24	-0.34	0.539	51	212	12	61864	0.4645	32.5
Sri Lanka (former)	2019	South Asia	Lower-middle	LKA	.	.	.	.	.	100		99	99	.	99	.	-0.23	-0.11	-0.32	0.539	.	.	.	61864	0.4645	32.5
Sudan	2003	Sub-Saharan Africa	Low	SDN	.	.	.	.	.	.		69	65	.	65	.	-1.98	-1.25	-1.24	.	63	36	2	2481353.271	0.719	72.8
Sudan	2004	Sub-Saharan Africa	Low	SDN	.	.	.	.	.	11		74	67	.	68	.	-1.55	-1.22	-1.28	.	57	48	2	2481353.271	0.719	72.8
Sudan	2005	Sub-Saharan Africa	Low	SDN	.	.	.	.	.	19		78	69	.	68	.	-1.98	-1.4	-1.37	0.593	55	57	4	2481353.271	0.719	72.8
Sudan	2006	Sub-Saharan Africa	Low	SDN	.	.	.	.	.	25		78	73	74.1	70	.	-2.14	-1.14	-1.18	.	56	66	8	2481353.271	0.719	72.8
Sudan	2007	Sub-Saharan Africa	Low	SDN	.	.	.	.	.	23		84	79	.	72	.	-2.36	-1.1	-1.32	.	58	87	6	2481353.271	0.719	72.8
Sudan	2008	Sub-Saharan Africa	Low	SDN	.	.	.	.	.	52		86	79	.	70	.	-2.49	-1.27	-1.42	.	62	73	6	2481353.271	0.719	72.8
Sudan	2009	Sub-Saharan Africa	Low	SDN	.	.	.	.	.	50		81	82	.	74	.	-2.65	-1.25	-1.15	.	52	103	9	2481353.271	0.719	72.8
Sudan	2010	Sub-Saharan Africa	Low	SDN	52.7	64.2	69.1	82.4	92.2	68	0.486	90	90	74.3	74	54.72264099	-2.67	-1.34	-1.19	0.595	61	68	6	2481353.271	0.719	72.8
Sudan	2011	Sub-Saharan Africa	Low	SDN	.	.	.	.	.	69		93	87	.	74	.	-2.52	-1.38	-1.18	0.59	66	67	23	1849374.861	0.719	72.8
Sudan	2012	Sub-Saharan Africa	Low	SDN	.	.	.	.	.	64		92	85	.	74	53.40998077	-2.26	-1.42	-1.49	0.587	65	59	10	1849379.89	0.719	72.8
Sudan	2013	Sub-Saharan Africa	Low	SDN	.	.	.	.	.	63		93	85	.	74	55.34938049	-2.19	-1.49	-1.47	0.551	75	47	14	1849378.197	0.719	72.8
Sudan	2014	Sub-Saharan Africa	Low	SDN	61.6	77.4	86.8	90.9	91.5	64	0.3665	94	86	79.1	74	55.07447815	-2.36	-1.53	-1.45	0.548	67	60	9	1849349.416	0.719	72.8
Sudan	2015	Sub-Saharan Africa	Low	SDN	.	.	.	.	.	67		93	87	.	77	56.23807907	-2.16	-1.48	-1.47	0.546	63	91	6	1849351.206	0.719	72.8
Sudan	2016	Sub-Saharan Africa	Low	SDN	.	.	.	.	.	68		93	86	.	77	57.78467178	-2.34	-1.52	-1.53	0.541	70	77	7	1849240.201	0.719	72.8
Sudan	2017	Sub-Saharan Africa	Low	SDN	.	.	.	.	.	75		95	90	.	80	60.41363907	-1.98	-1.43	-1.53	0.533	72	56	17	1849238.953	0.719	72.8
Sudan	2018	Sub-Saharan Africa	Low	SDN	.	.	.	.	.	70		93	88	.	80	.	-1.81	-1.62	-1.43	0.532	66	67	22	1849233.715	0.719	72.8
Sudan	2019	Sub-Saharan Africa	Low	SDN	.	.	.	.	.	82		93	90	.	80	.	-1.67	-1.62	-1.37	0.527	.	.	.	1849233.715	0.719	72.8
Syria	2003	Middle East & North Africa	Low	SYR	.	.	.	.	.	.		83	83	.	92	105.0903168	0.06	-1.09	-0.8	.	52	89	1	183590	0.1817	67.4
Syria	2004	Middle East & North Africa	Low	SYR	.	.	.	.	.	28		81	82	.	91	106.2044601	-0.29	-1.04	-0.82	.	52	83	1	183570	0.1817	67.4
Syria	2005	Middle East & North Africa	Low	SYR	.	.	.	.	.	13		80	81	.	92	108.2840118	-0.46	-1.14	-0.85	.	49	86	0	183570	0.1817	67.4
Syria	2006	Middle East & North Africa	Low	SYR	88.6	89.8	95.5	91.7	97.1	.	0.0945	80	81	84	93	108.8692322	-0.28	-0.92	-1.06	.	51	78	3	183630	0.1817	67.4
Syria	2007	Middle East & North Africa	Low	SYR	.	.	.	.	.	.		80	81	.	92	105.9936676	-0.34	-0.81	-1.1	.	52	80	1	183640	0.1817	67.4
Syria	2008	Middle East & North Africa	Low	SYR	.	.	.	.	.	100		79	81	.	94	104.3455505	-0.34	-0.66	-1.15	.	53	73	1	183640	0.1817	67.4
Syria	2009	Middle East & North Africa	Low	SYR	.	.	.	.	.	.		80	82	87.7	94	103.2166824	-0.51	-0.6	-1.13	.	54	77	2	183640	0.1817	67.4
Syria	2010	Middle East & North Africa	Low	SYR	.	.	.	.	.	100		80	82	.	94	102.8386307	-0.81	-0.61	-1.13	.	54	75	2	183630	0.1817	67.4
Syria	2011	Middle East & North Africa	Low	SYR	.	.	.	.	.	.		72	80	.	94	106.7661438	-2.01	-0.5	-1.09	.	53	83	3	183630	0.1817	67.4
Syria	2012	Middle East & North Africa	Low	SYR	.	.	.	.	.	0		45	61	.	94	112.823288	-2.68	-1.15	-1.21	.	54	72	2	183630	0.1817	67.4
Syria	2013	Middle East & North Africa	Low	SYR	.	.	.	.	.	25		41	58	.	94	71.91806793	-2.68	-1.4	-1.26	.	.	.	.	183630	0.1817	67.4
Syria	2014	Middle East & North Africa	Low	SYR	.	.	.	.	.	43		43	54	.	92	.	-2.75	-1.4	-1.55	.	.	.	.	183630	0.1817	67.4
Syria	2015	Middle East & North Africa	Low	SYR	.	.	.	.	.	47		41	53	.	91	.	-2.97	-1.59	-1.55	.	.	.	.	183630	0.1817	67.4
Syria	2016	Middle East & North Africa	Low	SYR	.	.	.	.	.	61		42	62	.	91	.	-2.92	-1.82	-1.57	.	.	.	.	183630	0.1817	67.4
Syria	2017	Middle East & North Africa	Low	SYR	.	.	.	.	.	68		48	67	.	91	.	-2.62	-1.77	-1.56	.	.	.	.	183630	0.1817	67.4
Syria	2018	Middle East & North Africa	Low	SYR	.	.	.	.	.	70		47	63	.	91	.	-2.73	-1.67	-1.63	.	.	.	.	183630	0.1817	67.4
Syria	2019	Middle East & North Africa	Low	SYR	.	.	.	.	.	71		54	59	.	91	.	-2.73	-1.71	-1.69	.	.	.	.	183630	0.1817	67.4
Tajikistan	2003	Europe & Central Asia	Lower-middle	TJK	.	.	.	.	.	.		85	91	.	.	.	-1.1	-1.11	-1.14	.	73	10	6	139960	0.5473	68.5
Tajikistan	2004	Europe & Central Asia	Lower-middle	TJK	.	.	.	.	.	3		86	92	.	.	.	-1.31	-0.97	-1.29	.	72	13	6	139960	0.5473	68.5
Tajikistan	2005	Europe & Central Asia	Lower-middle	TJK	88.8	87.9	93.7	93.1	96.4	11	0.102	84	85	77.1	.	.	-1.39	-1.15	-1.17	.	66	15	11	139960	0.5473	68.5
Tajikistan	2006	Europe & Central Asia	Lower-middle	TJK	.	.	.	.	.	2		83	82	.	.	.	-1.39	-1.06	-1.03	.	69	15	9	139960	0.5473	68.5
Tajikistan	2007	Europe & Central Asia	Lower-middle	TJK	.	.	.	.	.	100		86	85	88.8	.	.	-0.75	-1.11	-1.04	.	71	19	10	139960	0.5473	68.5
Tajikistan	2008	Europe & Central Asia	Lower-middle	TJK	.	.	.	.	.	71		86	86	.	.	.	-0.83	-1.07	-1.18	.	69	26	9	139960	0.5473	68.5
Tajikistan	2009	Europe & Central Asia	Lower-middle	TJK	.	.	.	.	.	100		93	89	.	.	97.37467194	-1.03	-1.11	-1.21	.	70	22	14	139960	0.5473	68.5
Tajikistan	2010	Europe & Central Asia	Lower-middle	TJK	.	.	.	.	.	100		93	94	.	.	100.5794296	-1.03	-0.92	-1.29	.	70	25	11	139960	0.5473	68.5
Tajikistan	2011	Europe & Central Asia	Lower-middle	TJK	.	.	.	.	.	100		96	98	.	.	101.3489075	-1.02	-0.95	-1.22	.	63	29	19	139960	0.5473	68.5
Tajikistan	2012	Europe & Central Asia	Lower-middle	TJK	79.2	86.8	84.5	83.9	81.3	100	0.0065	94	94	78.8	.	97.00215149	-1.24	-0.93	-1.28	.	64	39	12	139960	0.5473	68.5
Tajikistan	2013	Europe & Central Asia	Lower-middle	TJK	.	.	.	.	.	100		96	92	.	.	.	-1.18	-1.06	-1.28	.	62	49	15	139960	0.5473	68.5
Tajikistan	2014	Europe & Central Asia	Lower-middle	TJK	.	.	.	.	.	100		97	98	.	.	99.25869751	-0.69	-0.78	-1.13	.	62	57	12	138786	0.5473	68.5
Tajikistan	2015	Europe & Central Asia	Lower-middle	TJK	.	.	.	.	.	100		96	97	.	.	100.7420578	-0.88	-0.85	-1.13	.	63	58	15	138790	0.5473	68.5
Tajikistan	2016	Europe & Central Asia	Lower-middle	TJK	.	.	.	.	.	100		96	97	.	.	94.639328	-0.78	-1.03	-1.15	.	66	60	11	138790	0.5473	68.5
Tajikistan	2017	Europe & Central Asia	Lower-middle	TJK	85.2	90.2	84.5	89.8	86.3	100	0.0090001	96	98	91.8	.	94.67418671	-0.67	-1.11	-1.33	.	63	67	18	138790	0.5473	68.5
Tajikistan	2018	Europe & Central Asia	Lower-middle	TJK	.	.	.	.	.	100		96	98	.	.	.	-0.74	-1.1	-1.42	.	68	68	11	138790	0.5473	68.5
Tajikistan	2019	Europe & Central Asia	Lower-middle	TJK	.	.	.	.	.	100		97	98	.	.	.	-0.58	-1.05	-1.32	.	.	.	.	138790	0.5473	68.5
Tanzania	2003	Sub-Saharan Africa	Lower-middle	TZA	.	.	.	.	.	.		95	97	.	80	.	-0.85	-0.4	-0.68	.	40	20	19	885800	0.8983	24.9
Tanzania	2004	Sub-Saharan Africa	Lower-middle	TZA	.	.	.	.	.	15		95	94	.	80	58.07775116	-0.67	-0.46	-0.56	.	37	28	22	885800	0.8983	24.9
Tanzania	2005	Sub-Saharan Africa	Lower-middle	TZA	65.2	79	81.4	89.7	90.9	23	0.3105	90	91	78.2	81	53.94908142	-0.58	-0.41	-0.6	.	34	36	28	885800	0.8983	24.9
Tanzania	2006	Sub-Saharan Africa	Lower-middle	TZA	.	.	.	.	.	27		90	93	.	81	71.02507782	-0.36	-0.38	-0.23	.	26	42	57	885800	0.8983	24.9
Tanzania	2007	Sub-Saharan Africa	Lower-middle	TZA	.	.	.	.	.	29		83	90	.	81	81.10154724	-0.39	-0.4	-0.34	.	28	36	55	885800	0.8983	24.9
Tanzania	2008	Sub-Saharan Africa	Lower-middle	TZA	.	.	.	.	.	76		86	88	75.8	81	.	-0.23	-0.49	-0.42	.	33	44	28	885800	0.8983	24.9
Tanzania	2009	Sub-Saharan Africa	Lower-middle	TZA	.	.	.	.	.	86		85	91	.	90	103.9488907	0.09	-0.6	-0.45	.	35	30	36	885800	0.8983	24.9
Tanzania	2010	Sub-Saharan Africa	Lower-middle	TZA	79.9	82.1	79.8	90.9	93.8	82	0.183	91	92	87.8	83	93.40028381	0.01	-0.6	-0.54	.	32	31	43	885800	0.8983	24.9
Tanzania	2011	Sub-Saharan Africa	Lower-middle	TZA	.	.	.	.	.	91		90	93	.	88	.	-0.02	-0.65	-0.59	.	28	29	51	885800	0.8983	24.9
Tanzania	2012	Sub-Saharan Africa	Lower-middle	TZA	.	.	.	.	.	91		92	97	.	88	86.20034027	0.05	-0.69	-0.76	.	25	27	57	885800	0.8983	24.9
Tanzania	2013	Sub-Saharan Africa	Lower-middle	TZA	.	.	.	.	.	87		91	99	.	88	80.77516174	-0.16	-0.71	-0.77	.	24	29	56	885800	0.8983	24.9
Tanzania	2014	Sub-Saharan Africa	Lower-middle	TZA	.	.	.	.	.	96		97	97	.	88	.	-0.6	-0.66	-0.75	.	26	31	46	885800	0.8983	24.9
Tanzania	2015	Sub-Saharan Africa	Lower-middle	TZA	.	.	.	.	.	97		96	95	.	90	.	-0.42	-0.6	-0.69	.	26	34	37	885800	0.8983	24.9
Tanzania	2016	Sub-Saharan Africa	Lower-middle	TZA	77.4	80.1	88.6	92.7	94.3	69	0.232	92	83	98	90	65.95793915	-0.44	-0.55	-0.51	.	22	46	41	885800	0.8983	24.9
Tanzania	2017	Sub-Saharan Africa	Lower-middle	TZA	.	.	.	.	.	87		90	90	98	90	.	-0.56	-0.63	-0.46	.	24	47	35	885800	0.8983	24.9
Tanzania	2018	Sub-Saharan Africa	Lower-middle	TZA	.	.	.	.	.	90		89	88	.	90	72.8241806	-0.56	-0.76	-0.45	.	24	48	36	885800	0.8983	24.9
Tanzania	2019	Sub-Saharan Africa	Lower-middle	TZA	.	.	.	.	.	95		89	88	.	91	71.88770294	-0.36	-0.88	-0.39	.	.	.	.	885800	0.8983	24.9
Timor-Leste	2003	East Asia & Pacific	Lower-middle	TMP	.	.	.	.	.	.		55	55	60.5	58	.	-0.29	-0.93	-0.22	.	41	30	5	14870	0.5261	54.5
Timor-Leste	2004	East Asia & Pacific	Lower-middle	TMP	.	.	.	.	.	0		57	55	.	64	.	-0.16	-0.68	-0.3	.	35	29	15	14870	0.5261	54.5
Timor-Leste	2005	East Asia & Pacific	Lower-middle	TMP	.	.	.	.	.	0		55	48	.	59	.	-0.71	-0.99	-0.56	.	33	31	16	14870	0.5261	54.5
Timor-Leste	2006	East Asia & Pacific	Lower-middle	TMP	.	.	.	.	.	8		63	61	.	63	.	-1.16	-1.2	-0.6	.	22	34	30	14870	0.5261	54.5
Timor-Leste	2007	East Asia & Pacific	Lower-middle	TMP	.	.	.	.	.	23		70	63	.	59	.	-1.1	-1.13	-0.65	.	18	16	60	14870	0.5261	54.5
Timor-Leste	2008	East Asia & Pacific	Lower-middle	TMP	.	.	.	.	.	38		79	73	.	66	88.0295105	-0.8	-1.05	-0.65	.	12	48	39	14870	0.5261	54.5
Timor-Leste	2009	East Asia & Pacific	Lower-middle	TMP	53.7	63.7	71	78	74.7	46	0.2814999	72	70	.	81	78.24700928	-0.57	-1.17	-0.8	.	9	66	70	14870	0.5261	54.5
Timor-Leste	2010	East Asia & Pacific	Lower-middle	TMP	.	.	.	.	.	23		72	66	84.4	81	76.18415833	-0.47	-1.22	-0.76	.	12	64	47	14870	0.5261	54.5
Timor-Leste	2011	East Asia & Pacific	Lower-middle	TMP	.	.	.	.	.	15		67	62	.	81	79.30242157	-0.46	-1.15	-0.81	.	10	65	47	14870	0.5261	54.5
Timor-Leste	2012	East Asia & Pacific	Lower-middle	TMP	.	.	.	.	.	23		83	73	.	81	84.88020325	-0.28	-1.18	-0.74	.	9	75	39	14870	0.5261	54.5
Timor-Leste	2013	East Asia & Pacific	Lower-middle	TMP	.	.	.	.	.	8		82	70	.	81	91.17948914	-0.38	-1.23	-0.68	.	7	101	80	14870	0.5261	54.5
Timor-Leste	2014	East Asia & Pacific	Lower-middle	TMP	.	.	.	.	.	38		77	74	.	81	94.36937714	-0.18	-1.18	-0.53	.	8	101	64	14870	0.5261	54.5
Timor-Leste	2015	East Asia & Pacific	Lower-middle	TMP	.	.	.	.	.	15		76	70	.	81	102.8863678	-0.27	-1.05	-0.52	.	7	186	101	14870	0.5261	54.5
Timor-Leste	2016	East Asia & Pacific	Lower-middle	TMP	54.4	61.2	74.8	76.7	78.2	62	0.3154999	79	73	84.4	81	101.1152191	-0.01	-1.01	-0.51	.	8	184	145	14870	0.5261	54.5
Timor-Leste	2017	East Asia & Pacific	Lower-middle	TMP	.	.	.	.	.	31		83	77	.	83	101.2324219	0.07	-1	-0.54	.	8	212	72	14870	0.5261	54.5
Timor-Leste	2018	East Asia & Pacific	Lower-middle	TMP	.	.	.	.	.	31		83	77	.	83	106.3441391	0.24	-0.98	-0.47	.	7	214	99	14870	0.5261	54.5
Timor-Leste	2019	East Asia & Pacific	Lower-middle	TMP	.	.	.	.	.	62		90	85	.	83	109.2082672	0.24	-0.88	-0.38	.	.	.	.	14870	0.5261	54.5
Togo	2003	Sub-Saharan Africa	Low	TGO	.	.	.	.	.	.		72	68	84.8	75	60.85577011	-0.19	-1.43	-0.92	.	70	5	2	54390	0.898	41.6
Togo	2004	Sub-Saharan Africa	Low	TGO	.	.	.	.	.	26		71	70	.	79	63.75185013	-0.32	-1.55	-0.96	.	68	6	3	54390	0.898	41.6
Togo	2005	Sub-Saharan Africa	Low	TGO	.	.	.	.	.	23		82	70	.	81	63.50460815	-1.45	-1.44	-0.87	.	66	7	4	54390	0.898	41.6
Togo	2006	Sub-Saharan Africa	Low	TGO	57.3	54.7	62.2	70	72.1	29	0.2244999	84	78	84.1	81	63.50027847	-0.53	-1.54	-1.04	.	64	8	5	54390	0.898	41.6
Togo	2007	Sub-Saharan Africa	Low	TGO	.	.	.	.	.	43		82	71	.	82	.	-0.34	-1.53	-0.99	.	62	9	6	54390	0.898	41.6
Togo	2008	Sub-Saharan Africa	Low	TGO	.	.	.	.	.	57		81	63	.	81	56.25743103	-0.17	-1.5	-0.97	.	61	9	6	54390	0.898	41.6
Togo	2009	Sub-Saharan Africa	Low	TGO	.	.	.	.	.	71		78	66	.	81	55.97145844	-0.17	-1.38	-1.02	.	62	11	7	54390	0.898	41.6
Togo	2010	Sub-Saharan Africa	Low	TGO	52.9	69.8	66.6	76.6	82.8	69	0.3329999	83	68	71.6	81	61.04496002	-0.18	-1.39	-0.96	.	62	19	4	54390	0.898	41.6
Togo	2011	Sub-Saharan Africa	Low	TGO	.	.	.	.	.	77		85	72	.	81	62.91439056	-0.16	-1.37	-1.01	.	62	19	7	54390	0.898	41.6
Togo	2012	Sub-Saharan Africa	Low	TGO	.	.	.	.	.	83		84	72	.	81	66.79046631	-0.39	-1.31	-1	.	58	22	9	54390	0.898	41.6
Togo	2013	Sub-Saharan Africa	Low	TGO	.	.	.	.	.	70		84	72	.	77	71.56059265	-0.35	-1.29	-1.03	.	55	19	16	54390	0.898	41.6
Togo	2014	Sub-Saharan Africa	Low	TGO	74.8	67.6	67.5	78	83.4	65	0.1379999	84	77	72.7	81	78.0848999	-0.17	-1.25	-0.89	.	54	21	15	54390	0.898	41.6
Togo	2015	Sub-Saharan Africa	Low	TGO	.	.	.	.	.	83		82	75	.	81	.	-0.23	-1.19	-0.72	.	55	20	16	54390	0.898	41.6
Togo	2016	Sub-Saharan Africa	Low	TGO	.	.	.	.	.	78		82	73	.	81	89.0221405	-0.17	-1.07	-0.68	.	50	22	22	54390	0.898	41.6
Togo	2017	Sub-Saharan Africa	Low	TGO	64.4	79.3	73.2	73.3	76	85	0.086	83	77	77.9	83	87.41532135	-0.88	-1.12	-0.71	.	60	16	14	54390	0.898	41.6
Togo	2018	Sub-Saharan Africa	Low	TGO	.	.	.	.	.	68		81	71	.	83	86.85414886	-0.88	-1.06	-0.73	.	56	19	18	54390	0.898	41.6
Togo	2019	Sub-Saharan Africa	Low	TGO	.	.	.	.	.	91		84	75	.	83	85.18628693	-0.81	-0.92	-0.75	.	.	.	.	54390	0.898	41.6
Turkmenistan	2003	Europe & Central Asia	Upper-middle	TKM	.	.	.	.	.	.		83	97	.	.	.	0.05	-1.47	-1.22	.	64	127	1	469930	0.3984	87.1
Turkmenistan	2004	Europe & Central Asia	Upper-middle	TKM	.	.	.	.	.	2		97	97	.	.	.	-0.12	-1.64	-1.47	.	72	122	1	469930	0.3984	87.1
Turkmenistan	2005	Europe & Central Asia	Upper-middle	TKM	.	.	.	.	.	.		99	99	.	.	.	0.07	-1.61	-1.46	.	74	117	1	469930	0.3984	87.1
Turkmenistan	2006	Europe & Central Asia	Upper-middle	TKM	100	98.1	99.4	97	98.2	.	-0.0235	98	99	99.1	.	.	-0.25	-1.53	-1.52	.	76	101	1	469930	0.3984	87.1
Turkmenistan	2007	Europe & Central Asia	Upper-middle	TKM	.	.	.	.	.	.		98	99	.	.	.	0.28	-1.43	-1.52	.	69	102	1	469930	0.3984	87.1
Turkmenistan	2008	Europe & Central Asia	Upper-middle	TKM	.	.	.	.	.	100		96	99	.	.	.	0.53	-1.42	-1.5	.	78	80	1	469930	0.3984	87.1
Turkmenistan	2009	Europe & Central Asia	Upper-middle	TKM	.	.	.	.	.	100		96	99	.	.	.	0.48	-1.45	-1.53	.	71	105	1	469930	0.3984	87.1
Turkmenistan	2010	Europe & Central Asia	Upper-middle	TKM	.	.	.	.	.	100		96	99	.	.	.	0.33	-1.56	-1.53	.	71	117	1	469930	0.3984	87.1
Turkmenistan	2011	Europe & Central Asia	Upper-middle	TKM	.	.	.	.	.	100		97	99	.	.	.	0.23	-1.6	-1.54	.	69	143	2	469930	0.3984	87.1
Turkmenistan	2012	Europe & Central Asia	Upper-middle	TKM	.	.	.	.	.	100		97	99	.	.	.	0.43	-1.26	-1.43	.	68	159	3	469930	0.3984	87.1
Turkmenistan	2013	Europe & Central Asia	Upper-middle	TKM	.	.	.	.	.	100		98	99	.	.	.	0.25	-1.28	-1.41	.	67	202	1	469930	0.3984	87.1
Turkmenistan	2014	Europe & Central Asia	Upper-middle	TKM	.	.	.	.	.	100		98	99	.	.	.	0.07	-0.84	-1.31	.	68	224	2	469930	0.3984	87.1
Turkmenistan	2015	Europe & Central Asia	Upper-middle	TKM	.	.	.	.	.	100		99	99	.	.	.	-0.09	-0.85	-1.35	.	71	241	2	469930	0.3984	87.1
Turkmenistan	2016	Europe & Central Asia	Upper-middle	TKM	99.4	99.5	100	100	100	100	0.0085	98	99	99.6	.	.	-0.19	-1.13	-1.52	.	76	208	2	469930	0.3984	87.1
Turkmenistan	2017	Europe & Central Asia	Upper-middle	TKM	.	.	.	.	.	100		99	99	.	.	.	-0.13	-1.21	-1.48	.	73	279	1	469930	0.3984	87.1
Turkmenistan	2018	Europe & Central Asia	Upper-middle	TKM	.	.	.	.	.	100		99	99	.	.	.	0	-1.04	-1.36	.	76	231	6	469930	0.3984	87.1
Turkmenistan	2019	Europe & Central Asia	Upper-middle	TKM	.	.	.	.	.	100		99	99	100	.	.	-0.09	-1.16	-1.51	.	.	.	.	469930	0.3984	87.1
Uganda	2003	Sub-Saharan Africa	Low	UGA	.	.	.	.	.	.		59	64	.	78	56.81600189	-1.56	-0.38	-0.81	.	31	22	11	199810	0.9227	16.4
Uganda	2004	Sub-Saharan Africa	Low	UGA	.	.	.	.	.	27		62	66	.	82	54.20214081	-1.31	-0.39	-0.78	.	35	28	19	199810	0.9227	16.4
Uganda	2005	Sub-Saharan Africa	Low	UGA	.	.	.	.	.	14		64	68	.	85	53.75923157	-1.42	-0.56	-0.82	.	37	32	29	199810	0.9227	16.4
Uganda	2006	Sub-Saharan Africa	Low	UGA	68.1	64.7	66.8	71.9	73	14	0.0850001	64	75	93.5	83	.	-1.14	-0.54	-0.79	.	38	39	34	199810	0.9227	16.4
Uganda	2007	Sub-Saharan Africa	Low	UGA	.	.	.	.	.	15		73	75	.	85	51.09801102	-0.92	-0.43	-0.82	.	39	42	34	199810	0.9227	16.4
Uganda	2008	Sub-Saharan Africa	Low	UGA	.	.	.	.	.	19		71	70	.	85	56.59532166	-0.88	-0.58	-0.83	.	39	38	36	199810	0.9227	16.4
Uganda	2009	Sub-Saharan Africa	Low	UGA	.	.	.	.	.	45		79	77	.	89	74.1462326	-0.99	-0.62	-0.9	.	37	34	30	199810	0.9227	16.4
Uganda	2010	Sub-Saharan Africa	Low	UGA	.	.	.	.	.	26		80	73	.	85	55.98310852	-1	-0.53	-0.92	.	33	24	88	200520	0.9227	16.4
Uganda	2011	Sub-Saharan Africa	Low	UGA	75.1	72.1	74.1	76.4	81.6	46	0.0865	82	75	93.3	85	53.85968018	-0.98	-0.52	-0.92	.	37	26	79	200520	0.9227	16.4
Uganda	2012	Sub-Saharan Africa	Low	UGA	.	.	.	.	.	47		83	80	.	85	55.44292068	-0.87	-0.57	-0.99	.	42	24	53	200520	0.9227	16.4
Uganda	2013	Sub-Saharan Africa	Low	UGA	.	.	.	.	.	79		84	83	.	85	55.76448059	-0.84	-0.59	-1.04	.	40	24	48	200520	0.9227	16.4
Uganda	2014	Sub-Saharan Africa	Low	UGA	.	.	.	.	.	74		85	85	.	85	59.84822845	-0.94	-0.5	-1.09	.	38	19	60	200520	0.9227	16.4
Uganda	2015	Sub-Saharan Africa	Low	UGA	.	.	.	.	.	74		89	79	.	85	.	-0.8	-0.48	-1.05	.	39	20	58	200520	0.9227	16.4
Uganda	2016	Sub-Saharan Africa	Low	UGA	75.9	76.4	83	79.4	85.7	69	0.113	93	79	97.3	85	55.70803833	-0.72	-0.57	-1.06	.	39	20	57	200520	0.9227	16.4
Uganda	2017	Sub-Saharan Africa	Low	UGA	.	.	.	.	.	50		94	83	.	85	53.81092834	-0.57	-0.58	-1.04	.	39	20	57	200520	0.9227	16.4
Uganda	2018	Sub-Saharan Africa	Low	UGA	.	.	.	.	.	57		93	86	95.1	85	.	-0.69	-0.61	-1.04	.	38	22	60	200520	0.9227	16.4
Uganda	2019	Sub-Saharan Africa	Low	UGA	.	.	.	.	.	56		93	87	.	85	.	-0.65	-0.59	-1.17	.	.	.	.	200520	0.9227	16.4
Ukraine	2003	Europe & Central Asia	Lower-middle	UKR	.	.	.	.	.	.		97	99	.	.	.	-0.36	-0.58	-0.93	.	41	192	0	579340	0.4741	49.9
Ukraine	2004	Europe & Central Asia	Lower-middle	UKR	.	.	.	.	.	.		99	99	.	.	.	-0.47	-0.6	-0.93	.	41	207	2	579340	0.4741	49.9
Ukraine	2005	Europe & Central Asia	Lower-middle	UKR	.	.	.	.	.	.		96	96	98.8	.	117.3720016	-0.29	-0.64	-0.72	.	38	242	1	579380	0.4741	49.9
Ukraine	2006	Europe & Central Asia	Lower-middle	UKR	.	.	.	.	.	.		98	98	.	.	103.9946594	-0.04	-0.49	-0.75	.	36	282	2	579360	0.4741	49.9
Ukraine	2007	Europe & Central Asia	Lower-middle	UKR	.	.	.	.	.	.		98	97	98.5	.	100.4176865	0.17	-0.67	-0.8	.	36	288	3	579330	0.4741	49.9
Ukraine	2008	Europe & Central Asia	Lower-middle	UKR	.	.	.	.	.	.		90	94	.	.	97.90705872	0.04	-0.72	-0.84	.	38	272	3	579320	0.4741	49.9
Ukraine	2009	Europe & Central Asia	Lower-middle	UKR	.	.	.	.	.	.		71	75	.	.	94.60360718	-0.3	-0.83	-1.04	.	37	280	4	579320	0.4741	49.9
Ukraine	2010	Europe & Central Asia	Lower-middle	UKR	.	.	.	.	.	.		.	52	56	.	96.11786652	0.01	-0.78	-1.03	.	42	283	4	579320	0.4741	49.9
Ukraine	2011	Europe & Central Asia	Lower-middle	UKR	.	.	.	.	.	.		50	67	.	.	96.84069824	-0.07	-0.82	-1.05	.	46	284	3	579320	0.4741	49.9
Ukraine	2012	Europe & Central Asia	Lower-middle	UKR	65.7	71.4	83.4	75.9	69.6	.	0.0615	76	79	98.6	.	98.19583893	-0.09	-0.58	-1.08	.	44	318	4	579320	0.4741	49.9
Ukraine	2013	Europe & Central Asia	Lower-middle	UKR	.	.	.	.	.	.		76	79	.	.	104.2790604	-0.78	-0.65	-1.13	.	48	290	4	579320	0.4741	49.9
Ukraine	2014	Europe & Central Asia	Lower-middle	UKR	.	.	.	.	.	.		23	56	.	.	103.5947418	-2.02	-0.41	-0.99	.	48	287	6	579290	0.4741	49.9
Ukraine	2015	Europe & Central Asia	Lower-middle	UKR	.	.	.	.	.	0		23	56	.	.	.	-1.96	-0.52	-0.98	.	48	280	10	579290	0.4741	49.9
Ukraine	2016	Europe & Central Asia	Lower-middle	UKR	.	.	.	.	.	.		19	42	.	.	.	-1.86	-0.57	-0.81	.	48	288	7	579290	0.4741	49.9
Ukraine	2017	Europe & Central Asia	Lower-middle	UKR	.	.	.	.	.	.		50	86	.	.	.	-1.87	-0.46	-0.78	.	49	292	10	579300	0.4741	49.9
Ukraine	2018	Europe & Central Asia	Lower-middle	UKR	.	.	.	.	.	5		69	91	.	.	.	-1.86	-0.42	-0.87	.	49	327	7	579400	0.4741	49.9
Ukraine	2019	Europe & Central Asia	Lower-middle	UKR	.	.	.	.	.	.		80	93	.	.	.	-1.52	-0.3	-0.71	.	.	.	.	579400	0.4741	49.9
Uzbekistan	2003	Europe & Central Asia	Lower-middle	UZB	.	.	.	.	.	.		98	99	.	.	97.29210663	-1.3	-1.1	-1.09	.	59	68	7	425400	0.412	85.9
Uzbekistan	2004	Europe & Central Asia	Lower-middle	UZB	.	.	.	.	.	.		99	98	.	.	95.38105774	-1.46	-1.03	-1.13	.	59	70	5	425400	0.412	85.9
Uzbekistan	2005	Europe & Central Asia	Lower-middle	UZB	.	.	.	.	.	.		99	99	.	.	96.92749786	-1.96	-1.21	-1.23	.	57	77	8	425400	0.412	85.9
Uzbekistan	2006	Europe & Central Asia	Lower-middle	UZB	96.6	96.9	98.5	97.4	97.7	5	0.0135	96	98	99	.	98.67635345	-1.78	-1.16	-1	.	57	88	5	425400	0.412	85.9
Uzbekistan	2007	Europe & Central Asia	Lower-middle	UZB	.	.	.	.	.	6		96	98	.	.	96.33711243	-1.36	-1.11	-1.03	.	58	92	4	425400	0.412	85.9
Uzbekistan	2008	Europe & Central Asia	Lower-middle	UZB	.	.	.	.	.	100		98	98	.	.	95.2742691	-1.21	-0.87	-1.06	.	57	104	4	425400	0.412	85.9
Uzbekistan	2009	Europe & Central Asia	Lower-middle	UZB	.	.	.	.	.	100		98	95	.	.	91.73327637	-0.95	-0.63	-1.27	.	56	119	4	425400	0.412	85.9
Uzbekistan	2010	Europe & Central Asia	Lower-middle	UZB	.	.	.	.	.	100		99	98	96.6	.	91.56286621	-0.72	-0.71	-1.3	.	54	116	4	425400	0.412	85.9
Uzbekistan	2011	Europe & Central Asia	Lower-middle	UZB	.	.	.	.	.	.		99	99	99.1	.	91.79750824	-0.6	-0.69	-1.37	.	54	124	5	425400	0.412	85.9
Uzbekistan	2012	Europe & Central Asia	Lower-middle	UZB	.	.	.	.	.	100		99	99	99.8	.	92.44355011	-0.52	-0.91	-1.3	.	53	149	4	425400	0.412	85.9
Uzbekistan	2013	Europe & Central Asia	Lower-middle	UZB	.	.	.	.	.	100		99	97	99.8	.	95.67549133	-0.54	-0.91	-1.26	.	53	165	6	425400	0.412	85.9
Uzbekistan	2014	Europe & Central Asia	Lower-middle	UZB	.	.	.	.	.	100		99	99	99.8	.	95.64246368	-0.27	-0.63	-1.19	.	45	169	6	425400	0.412	85.9
Uzbekistan	2015	Europe & Central Asia	Lower-middle	UZB	.	.	.	.	.	100		99	99	99.4	.	97.63825989	-0.37	-0.67	-1.26	.	48	184	5	440591	0.412	85.9
Uzbekistan	2016	Europe & Central Asia	Lower-middle	UZB	.	.	.	.	.	100		99	99	.	.	96.44022369	-0.27	-0.58	-1.17	.	55	169	4	440588	0.412	85.9
Uzbekistan	2017	Europe & Central Asia	Lower-middle	UZB	.	.	.	.	.	100		99	99	.	.	97.79827881	-0.24	-0.56	-1.16	.	57	173	4	440587	0.412	85.9
Uzbekistan	2018	Europe & Central Asia	Lower-middle	UZB	.	.	.	.	.	100		98	96	.	.	102.4673233	-0.29	-0.55	-1.07	.	60	175	4	440555	0.412	85.9
Uzbekistan	2019	Europe & Central Asia	Lower-middle	UZB	.	.	.	.	.	100		96	98	.	.	105.4344788	-0.27	-0.51	-1.05	.	.	.	.	440555	0.412	85.9
Vietnam	2003	East Asia & Pacific	Lower-middle	VNM	.	.	.	.	.	.		99	97	.	85	98.44403076	0.13	-0.45	-0.5	.	37	39	6	310070	0.2377	40.3
Vietnam	2004	East Asia & Pacific	Lower-middle	VNM	.	.	.	.	.	3		96	97	.	85	.	0.15	-0.48	-0.73	.	37	52	8	310070	0.2377	40.3
Vietnam	2005	East Asia & Pacific	Lower-middle	VNM	.	.	.	.	.	4		95	95	.	86	.	0.48	-0.23	-0.72	.	37	57	6	310070	0.2377	40.3
Vietnam	2006	East Asia & Pacific	Lower-middle	VNM	.	.	.	.	.	4		94	93	90.8	87	.	0.4	-0.25	-0.75	.	37	65	7	310070	0.2377	40.3
Vietnam	2007	East Asia & Pacific	Lower-middle	VNM	.	.	.	.	.	21		92	83	.	86	.	0.25	-0.24	-0.63	.	37	70	7	310070	0.2377	40.3
Vietnam	2008	East Asia & Pacific	Lower-middle	VNM	.	.	.	.	.	98		93	92	.	84	.	0.16	-0.21	-0.71	.	37	75	4	310070	0.2377	40.3
Vietnam	2009	East Asia & Pacific	Lower-middle	VNM	.	.	.	.	.	97		96	97	.	87	.	0.27	-0.26	-0.54	.	37	78	5	310070	0.2377	40.3
Vietnam	2010	East Asia & Pacific	Lower-middle	VNM	.	.	.	.	.	98		93	98	.	87	.	0.15	-0.26	-0.62	.	37	103	6	310070	0.2377	40.3
Vietnam	2011	East Asia & Pacific	Lower-middle	VNM	85.4	94.4	95.2	91.1	95.4	97	0.0835	95	96	93.7	87	.	0.19	-0.23	-0.61	.	37	106	6	310070	0.2377	40.3
Vietnam	2012	East Asia & Pacific	Lower-middle	VNM	.	.	.	.	.	97		97	96	.	91	.	0.27	-0.27	-0.53	.	41	130	8	310070	0.2377	40.3
Vietnam	2013	East Asia & Pacific	Lower-middle	VNM	.	.	.	.	.	98		59	98	.	91	100.4501877	0.25	-0.27	-0.48	.	41	157	7	310070	0.2377	40.3
Vietnam	2014	East Asia & Pacific	Lower-middle	VNM	81.8	93.7	95.5	93.7	88.8	97	0.07	95	97	95.8	91	109.7989502	-0.02	-0.07	-0.44	.	42	136	10	310070	0.2377	40.3
Vietnam	2015	East Asia & Pacific	Lower-middle	VNM	.	.	.	.	.	98		97	97	.	94	105.5515518	0.07	0.07	-0.43	.	43	142	7	310070	0.2377	40.3
Vietnam	2016	East Asia & Pacific	Lower-middle	VNM	.	.	.	.	.	98		96	99	.	94	106.8896027	0.23	0.02	-0.45	.	45	171	8	310070	0.2377	40.3
Vietnam	2017	East Asia & Pacific	Lower-middle	VNM	.	.	.	.	.	98		94	97	.	94	.	0.29	0.01	-0.58	.	45	187	4	310070	0.2377	40.3
Vietnam	2018	East Asia & Pacific	Lower-middle	VNM	.	.	.	.	.	98		75	97	.	94	111.5494385	0.11	0	-0.49	.	45	201	8	310070	0.2377	40.3
Vietnam	2019	East Asia & Pacific	Lower-middle	VNM	.	.	.	.	.	98		89	95	.	96	.	0.13	0.04	-0.51	.	.	.	.	310070	0.2377	40.3
Yemen	2003	Middle East & North Africa	Low	YEM	.	.	.	.	.	.		61	64	41.4	65	43.16569138	-1.48	-0.73	-0.94	.	54	83	4	527970	0.008	48.3
Yemen	2004	Middle East & North Africa	Low	YEM	.	.	.	.	.	12		72	74	.	69	43.80979156	-1.55	-0.91	-1.08	.	60	70	5	527970	0.008	48.3
Yemen	2005	Middle East & North Africa	Low	YEM	.	.	.	.	.	11		79	73	.	59	45.66392899	-1.44	-0.91	-0.89	.	65	63	4	527970	0.008	48.3
Yemen	2006	Middle East & North Africa	Low	YEM	52.4	57.2	60.2	74.5	85.5	9	0.4175	78	65	47	56	.	-1.35	-0.9	-0.79	.	66	64	8	527970	0.008	48.3
Yemen	2007	Middle East & North Africa	Low	YEM	.	.	.	.	.	23		79	71	.	52	.	-1.59	-0.87	-0.79	.	69	63	7	527970	0.008	48.3
Yemen	2008	Middle East & North Africa	Low	YEM	.	.	.	.	.	34		78	69	.	63	51.35419846	-2.01	-0.88	-0.79	.	69	66	6	527970	0.008	48.3
Yemen	2009	Middle East & North Africa	Low	YEM	.	.	.	.	.	26		76	65	.	66	.	-2.33	-1.07	-1.07	.	74	55	7	527970	0.008	48.3
Yemen	2010	Middle East & North Africa	Low	YEM	.	.	.	.	.	30		76	68	.	66	54.86650848	-2.42	-1.02	-1.19	.	74	52	6	527970	0.008	48.3
Yemen	2011	Middle East & North Africa	Low	YEM	.	.	.	.	.	66		.	66	.	66	.	-2.43	-1.15	-1.23	.	72	42	7	527970	0.008	48.3
Yemen	2012	Middle East & North Africa	Low	YEM	.	.	.	.	.	26		67	63	.	66	60.15179062	-2.43	-1.27	-1.25	.	72	49	7	527970	0.008	48.3
Yemen	2013	Middle East & North Africa	Low	YEM	51.8	58.9	63.7	69.6	77.1	46	0.3064999	73	70	.	70	61.38690948	-2.37	-1.22	-1.25	.	75	40	9	527970	0.008	48.3
Yemen	2014	Middle East & North Africa	Low	YEM	.	.	.	.	.	31		73	67	.	70	.	-2.67	-1.41	-1.56	.	76	32	12	527970	0.008	48.3
Yemen	2015	Middle East & North Africa	Low	YEM	.	.	.	.	.	42		69	67	.	70	.	-2.68	-1.63	-1.47	.	81	14	11	527970	0.008	48.3
Yemen	2016	Middle East & North Africa	Low	YEM	.	.	.	.	.	47		71	70	.	70	64.50009155	-2.79	-1.83	-1.66	.	.	.	.	527970	0.008	48.3
Yemen	2017	Middle East & North Africa	Low	YEM	.	.	.	.	.	38		68	65	.	70	.	-2.94	-1.92	-1.59	.	.	.	.	527970	0.008	48.3
Yemen	2018	Middle East & North Africa	Low	YEM	.	.	.	.	.	36		65	64	.	70	.	-2.99	-2.24	-1.64	.	.	.	.	527970	0.008	48.3
Yemen	2019	Middle East & North Africa	Low	YEM	.	.	.	.	.	35		73	67	.	70	.	-2.77	-2.28	-1.68	.	.	.	.	527970	0.008	48.3
Zambia	2003	Sub-Saharan Africa	Lower-middle	ZMB	.	.	.	.	.	.		83	84	.	89	.	0.22	-0.84	-0.6	.	24	48	27	743390	0.8734	54.7
Zambia	2004	Sub-Saharan Africa	Lower-middle	ZMB	.	.	.	.	.	11		83	85	.	90	64.33738708	0.19	-0.87	-0.59	.	25	50	40	743390	0.8734	54.7
Zambia	2005	Sub-Saharan Africa	Lower-middle	ZMB	.	.	.	.	.	17		82	85	.	91	68.1570816	0.11	-0.94	-0.59	.	31	41	54	743390	0.8734	54.7
Zambia	2006	Sub-Saharan Africa	Lower-middle	ZMB	.	.	.	.	.	25		81	85	.	90	76.99378967	0.36	-0.85	-0.55	.	33	42	44	743390	0.8734	54.7
Zambia	2007	Sub-Saharan Africa	Lower-middle	ZMB	84.9	79.6	81.6	85.2	94.1	19	0.1199999	80	93	93.7	89	80.6348114	0.36	-0.72	-0.41	.	33	26	41	743390	0.8734	54.7
Zambia	2008	Sub-Saharan Africa	Lower-middle	ZMB	.	.	.	.	.	71		87	87	.	90	84.81842804	0.47	-0.73	-0.39	.	35	16	47	743390	0.8734	54.7
Zambia	2009	Sub-Saharan Africa	Lower-middle	ZMB	.	.	.	.	.	78		94	90	.	90	79.81826019	0.57	-0.81	-0.46	.	26	13	76	743390	0.8734	54.7
Zambia	2010	Sub-Saharan Africa	Lower-middle	ZMB	.	.	.	.	.	79		83	96	.	90	102.0043564	0.52	-0.85	-0.51	.	24	28	55	743390	0.8734	54.7
Zambia	2011	Sub-Saharan Africa	Lower-middle	ZMB	.	.	.	.	.	67		81	83	.	81	.	0.51	-0.66	-0.4	.	22	41	44	743390	0.8734	54.7
Zambia	2012	Sub-Saharan Africa	Lower-middle	ZMB	.	.	.	.	.	74		78	82	.	81	87.91346741	0.66	-0.48	-0.28	.	17	47	63	743390	0.8734	54.7
Zambia	2013	Sub-Saharan Africa	Lower-middle	ZMB	.	.	.	.	.	79		80	80	.	81	78.58247375	0.44	-0.49	-0.31	.	11	49	97	743390	0.8734	54.7
Zambia	2014	Sub-Saharan Africa	Lower-middle	ZMB	80.9	80.6	85.3	90	92.7	70	0.165	86	85	95.7	85	.	0.16	-0.5	-0.34	.	14	74	49	743390	0.8734	54.7
Zambia	2015	Sub-Saharan Africa	Lower-middle	ZMB	.	.	.	.	.	76		90	90	.	85	.	0.15	-0.56	-0.34	.	12	82	63	743390	0.8734	54.7
Zambia	2016	Sub-Saharan Africa	Lower-middle	ZMB	.	.	.	.	.	81		95	97	.	85	.	0.14	-0.66	-0.4	.	12	69	76	743390	0.8734	54.7
Zambia	2017	Sub-Saharan Africa	Lower-middle	ZMB	.	.	.	.	.	88		94	96	.	85	.	0.15	-0.63	-0.54	.	12	73	73	743390	0.8734	54.7
Zambia	2018	Sub-Saharan Africa	Lower-middle	ZMB	88.5	91	90.7	90.5	95.6	89	0.0684999	90	94	98.1	85	.	0.09	-0.56	-0.66	.	10	81	93	743390	0.8734	54.7
Zambia	2019	Sub-Saharan Africa	Lower-middle	ZMB	.	.	.	.	.	85		88	93	96.9	85	.	-0.1	-0.68	-0.64	.	.	.	.	743390	0.8734	54.7
Zimbabwe	2003	Sub-Saharan Africa	Lower-middle	ZWE	.	.	.	.	.	.		68	68	.	78	85.45497131	-1.09	-1.01	-1.25	.	.	.	.	386850	0.4472	53.2
Zimbabwe	2004	Sub-Saharan Africa	Lower-middle	ZWE	.	.	.	.	.	23		65	66	.	79	.	-1.21	-1	-1.33	.	.	.	.	386850	0.4472	53.2
Zimbabwe	2005	Sub-Saharan Africa	Lower-middle	ZWE	.	.	.	.	.	36		68	67	.	77	.	-1.27	-1.33	-1.31	.	.	.	.	386850	0.4472	53.2
Zimbabwe	2006	Sub-Saharan Africa	Lower-middle	ZWE	54.2	66.1	67.1	70.4	74	24	0.2195	70	68	94.2	78	.	-0.93	-1.23	-1.36	.	.	.	.	386850	0.4472	53.2
Zimbabwe	2007	Sub-Saharan Africa	Lower-middle	ZWE	.	.	.	.	.	21		73	69	.	78	.	-1.11	-1.26	-1.4	.	.	.	.	386850	0.4472	53.2
Zimbabwe	2008	Sub-Saharan Africa	Lower-middle	ZWE	.	.	.	.	.	10		75	70	.	76	.	-1.21	-1.53	-1.36	.	.	.	.	386850	0.4472	53.2
Zimbabwe	2009	Sub-Saharan Africa	Lower-middle	ZWE	78	81.4	86.9	89.3	92.9	42	0.1885	73	76	.	76	.	-1.17	-1.55	-1.36	.	.	.	.	386850	0.4472	53.2
Zimbabwe	2010	Sub-Saharan Africa	Lower-middle	ZWE	.	.	.	.	.	56		89	90	.	76	.	-1.1	-1.51	-1.37	.	34	52	54	386850	0.4472	53.2
Zimbabwe	2011	Sub-Saharan Africa	Lower-middle	ZWE	77.7	74.6	73.5	86.9	83.7	73	0.1215	93	92	89.8	66	.	-0.95	-1.37	-1.4	.	37	46	34	386850	0.4472	53.2
Zimbabwe	2012	Sub-Saharan Africa	Lower-middle	ZWE	.	.	.	.	.	76		95	97	.	66	97.96295929	-0.78	-1.34	-1.37	.	35	51	27	386850	0.4472	53.2
Zimbabwe	2013	Sub-Saharan Africa	Lower-middle	ZWE	.	.	.	.	.	92		95	93	.	66	98.85494995	-0.67	-1.28	-1.4	.	30	52	37	386850	0.4472	53.2
Zimbabwe	2014	Sub-Saharan Africa	Lower-middle	ZWE	83.6	87.3	86.8	88.8	92.6	92	0.0975	91	92	93.7	75	.	-0.71	-1.21	-1.39	.	25	72	44	386850	0.4472	53.2
Zimbabwe	2015	Sub-Saharan Africa	Lower-middle	ZWE	76.5	76.2	87.7	84.5	88.3	68	0.1595001	87	86	93.3	75	.	-0.62	-1.16	-1.31	.	26	42	48	386850	0.4472	53.2
Zimbabwe	2016	Sub-Saharan Africa	Lower-middle	ZWE	.	.	.	.	.	84		90	95	.	75	.	-0.62	-1.16	-1.26	.	23	48	58	386850	0.4472	53.2
Zimbabwe	2017	Sub-Saharan Africa	Lower-middle	ZWE	.	.	.	.	.	81		89	90	.	87	.	-0.71	-1.19	-1.27	.	23	58	42	386850	0.4472	53.2
Zimbabwe	2018	Sub-Saharan Africa	Lower-middle	ZWE	.	.	.	.	.	73		89	88	.	87	.	-0.71	-1.2	-1.23	.	24	55	40	386850	0.4472	53.2
Zimbabwe	2019	Sub-Saharan Africa	Lower-middle	ZWE	84	82.6	86.4	93.3	96.6	68	0.1795	90	85	93.3	87	.	-0.92	-1.21	-1.24	.	.	.	.	386850	0.4472	53.2
